# Supplementary material for: ATM‐Dependent Recruitment of BRD7 is required for Transcriptional Repression and DNA Repair at DNA Breaks Flanking Transcriptional Active Regions
Source: Adv Sci (Weinh). 2020 Sep 3;7(20):2000157. doi: 10.1002/advs.202000157 (PMC7578904; doi:10.1002/advs.202000157)
Supplement: Supplementary file 2 — Supplementary Table 1 [file ADVS-7-2000157-s002.xlsx]

## Sheet: Proteins
Accession	Description	Sum PEP Score	Coverage	# Peptides	# PSMs	# Unique Peptides	# Protein Groups	# AAs	MW [kDa]	Score Sequest HT	# Peptides Sequest HT
Q9NPI1	Bromodomain-containing protein 7 OS=Homo sapiens GN=BRD7 PE=1 SV=1	814.281	82.0276	72	334	72	1	651	74.092	1157.33	72
P04264	Keratin, type II cytoskeletal 1 OS=Homo sapiens GN=KRT1 PE=1 SV=6	211.489	64.2857	42	127	34	1	644	65.999	387.249	42
P19338	Nucleolin OS=Homo sapiens GN=NCL PE=1 SV=3	168.463	44.2254	39	107	39	1	710	76.568	289.246	39
P60709	Actin, cytoplasmic 1 OS=Homo sapiens GN=ACTB PE=1 SV=1	144.08	50.1333	15	98	7	1	375	41.71	385.242	15
Q9NR30	Nucleolar RNA helicase 2 OS=Homo sapiens GN=DDX21 PE=1 SV=5	262.533	58.8761	48	86	46	1	783	87.29	251.008	48
P13645	Keratin, type I cytoskeletal 10 OS=Homo sapiens GN=KRT10 PE=1 SV=6	183.344	55.4795	36	79	28	1	584	58.792	220.388	36
Q08J23	tRNA (cytosine(34)-C(5))-methyltransferase OS=Homo sapiens GN=NSUN2 PE=1 SV=2	217.894	60.8866	47	72	47	1	767	86.416	195.041	47
P35908	Keratin, type II cytoskeletal 2 epidermal OS=Homo sapiens GN=KRT2 PE=1 SV=2	178.986	61.9718	43	67	31	1	639	65.393	188.474	43
P35527	Keratin, type I cytoskeletal 9 OS=Homo sapiens GN=KRT9 PE=1 SV=3	200.707	62.4398	33	65	32	1	623	62.027	213.95	33
P04259	Keratin, type II cytoskeletal 6B OS=Homo sapiens GN=KRT6B PE=1 SV=5	95.5139	43.0851	28	62	2	1	564	60.03	153.339	28
P10809	60 kDa heat shock protein, mitochondrial OS=Homo sapiens GN=HSPD1 PE=1 SV=2	175.502	41.3613	17	59	17	1	573	61.016	222.306	17
P13639	Elongation factor 2 OS=Homo sapiens GN=EEF2 PE=1 SV=4	178.599	44.8718	38	55	38	1	858	95.277	147.76	38
Q92499	ATP-dependent RNA helicase DDX1 OS=Homo sapiens GN=DDX1 PE=1 SV=2	173.408	48.5135	37	55	37	1	740	82.38	144.443	37
P46940	Ras GTPase-activating-like protein IQGAP1 OS=Homo sapiens GN=IQGAP1 PE=1 SV=1	172.052	29.4508	43	52	43	1	1657	189.134	138.613	43
P02675	Fibrinogen beta chain OS=Homo sapiens GN=FGB PE=1 SV=2	38.1079	14.4603	7	51	7	1	491	55.892	137.592	7
O15226	NF-kappa-B-repressing factor OS=Homo sapiens GN=NKRF PE=1 SV=2	107.375	43.4783	35	44	35	1	690	77.624	102.493	35
P02768	Serum albumin OS=Homo sapiens GN=ALB PE=1 SV=2	77.8461	30.8703	22	44	22	1	609	69.321	98.9031	22
P15924	Desmoplakin OS=Homo sapiens GN=DSP PE=1 SV=3	107.019	15.047	41	43	41	1	2871	331.569	98.3869	41
Q7Z2W4	Zinc finger CCCH-type antiviral protein 1 OS=Homo sapiens GN=ZC3HAV1 PE=1 SV=3	139.462	41.5743	31	42	31	1	902	101.367	120.827	31
P13647	Keratin, type II cytoskeletal 5 OS=Homo sapiens GN=KRT5 PE=1 SV=3	102.673	41.5254	34	42	20	1	590	62.34	109.41	34
Q86YZ3	Hornerin OS=Homo sapiens GN=HRNR PE=1 SV=2	193.084	30.5965	25	39	25	1	2850	282.228	156.555	25
Q13200	26S proteasome non-ATPase regulatory subunit 2 OS=Homo sapiens GN=PSMD2 PE=1 SV=3	139.861	38.2159	30	38	30	1	908	100.136	99.1818	30
P02538	Keratin, type II cytoskeletal 6A OS=Homo sapiens GN=KRT6A PE=1 SV=3	98.4054	44.8582	30	37	3	1	564	60.008	100.352	30
Q9NW13	RNA-binding protein 28 OS=Homo sapiens GN=RBM28 PE=1 SV=3	91.6665	38.2082	30	37	30	1	759	85.685	85.4138	30
Q99459	Cell division cycle 5-like protein OS=Homo sapiens GN=CDC5L PE=1 SV=2	117.581	43.0175	29	35	29	1	802	92.194	98.7155	29
P11387	DNA topoisomerase 1 OS=Homo sapiens GN=TOP1 PE=1 SV=2	81.1585	31.5033	27	34	27	1	765	90.669	75.6231	27
Q9BUJ2	Heterogeneous nuclear ribonucleoprotein U-like protein 1 OS=Homo sapiens GN=HNRNPUL1 PE=1 SV=2	111.309	32.5935	24	33	24	1	856	95.679	92.4678	24
P02533	Keratin, type I cytoskeletal 14 OS=Homo sapiens GN=KRT14 PE=1 SV=4	76.3924	41.7373	22	32	6	1	472	51.529	89.9853	22
P01008	Antithrombin-III OS=Homo sapiens GN=SERPINC1 PE=1 SV=1	14.1026	6.46552	2	32	2	1	464	52.569	106.63	2
P08670	Vimentin OS=Homo sapiens GN=VIM PE=1 SV=4	68.1146	27.6824	8	31	7	1	466	53.619	126.202	8
Q99873	Protein arginine N-methyltransferase 1 OS=Homo sapiens GN=PRMT1 PE=1 SV=2	52.014	24.0997	7	31	7	1	361	41.489	63.7512	7
P55072	Transitional endoplasmic reticulum ATPase OS=Homo sapiens GN=VCP PE=1 SV=4	110.272	38.3375	25	30	25	1	806	89.266	84.7783	25
P31327	Carbamoyl-phosphate synthase [ammonia], mitochondrial OS=Homo sapiens GN=CPS1 PE=1 SV=2	104.241	25.1333	27	30	27	1	1500	164.835	83.3108	27
P63010	AP-2 complex subunit beta OS=Homo sapiens GN=AP2B1 PE=1 SV=1	91.4873	28.175	27	30	9	1	937	104.486	69.1533	27
P08779	Keratin, type I cytoskeletal 16 OS=Homo sapiens GN=KRT16 PE=1 SV=4	81.9633	46.3002	22	29	9	1	473	51.236	81.4775	22
Q13823	Nucleolar GTP-binding protein 2 OS=Homo sapiens GN=GNL2 PE=1 SV=1	77.6251	28.8646	23	29	23	1	731	83.603	68.4053	23
P14625	Endoplasmin OS=Homo sapiens GN=HSP90B1 PE=1 SV=1	108.982	34.3711	23	28	22	1	803	92.411	88.0964	23
Q9BQ39	ATP-dependent RNA helicase DDX50 OS=Homo sapiens GN=DDX50 PE=1 SV=1	79.4664	32.9715	25	28	23	1	737	82.514	73.8279	25
Q12788	Transducin beta-like protein 3 OS=Homo sapiens GN=TBL3 PE=1 SV=2	78.868	35.5198	23	28	23	1	808	88.978	64.479	23
P33992	DNA replication licensing factor MCM5 OS=Homo sapiens GN=MCM5 PE=1 SV=5	72.3175	37.0572	23	28	23	1	734	82.233	66.1927	23
Q96GQ7	Probable ATP-dependent RNA helicase DDX27 OS=Homo sapiens GN=DDX27 PE=1 SV=2	71.6088	27.3869	24	28	24	1	796	89.779	62.2178	24
Q16891	MICOS complex subunit MIC60 OS=Homo sapiens GN=IMMT PE=1 SV=1	71.2409	40.1055	25	27	25	1	758	83.626	59.5006	25
P13646	Keratin, type I cytoskeletal 13 OS=Homo sapiens GN=KRT13 PE=1 SV=4	55.1961	35.1528	18	27	12	1	458	49.557	59.5099	18
P08238	Heat shock protein HSP 90-beta OS=Homo sapiens GN=HSP90AB1 PE=1 SV=4	95.1312	35.0829	18	26	10	1	724	83.212	73.5876	18
P11586	C-1-tetrahydrofolate synthase, cytoplasmic OS=Homo sapiens GN=MTHFD1 PE=1 SV=3	77.9011	25.4545	21	26	21	1	935	101.495	70.4202	21
Q00839	Heterogeneous nuclear ribonucleoprotein U OS=Homo sapiens GN=HNRNPU PE=1 SV=6	70.1644	27.0303	19	26	19	1	825	90.528	63.3167	19
P08195	4F2 cell-surface antigen heavy chain OS=Homo sapiens GN=SLC3A2 PE=1 SV=3	100.709	38.254	22	25	22	1	630	67.952	79.5069	22
Q9Y678	Coatomer subunit gamma-1 OS=Homo sapiens GN=COPG1 PE=1 SV=1	93.0413	31.2357	21	25	18	1	874	97.655	63.5728	21
P33991	DNA replication licensing factor MCM4 OS=Homo sapiens GN=MCM4 PE=1 SV=5	85.439	28.737	20	25	19	1	863	96.498	62.2474	20
P02774	Vitamin D-binding protein OS=Homo sapiens GN=GC PE=1 SV=1	32.2266	9.91561	3	25	3	1	474	52.929	69.5046	3
Q14974	Importin subunit beta-1 OS=Homo sapiens GN=KPNB1 PE=1 SV=2	88.2997	29.7945	20	24	20	1	876	97.108	63.9357	20
P23246	Splicing factor, proline- and glutamine-rich OS=Homo sapiens GN=SFPQ PE=1 SV=2	75.0368	24.7525	15	24	14	1	707	76.102	61.2318	15
Q8NI36	WD repeat-containing protein 36 OS=Homo sapiens GN=WDR36 PE=1 SV=1	74.9707	24.6057	22	24	22	1	951	105.255	65.5745	22
Q00610	Clathrin heavy chain 1 OS=Homo sapiens GN=CLTC PE=1 SV=5	93.4728	17.2537	19	23	19	1	1675	191.493	60.514	19
Q08211	ATP-dependent RNA helicase A OS=Homo sapiens GN=DHX9 PE=1 SV=4	90.8843	21.6535	21	23	21	1	1270	140.869	64.0731	21
Q9UKV8	Protein argonaute-2 OS=Homo sapiens GN=AGO2 PE=1 SV=3	73.6561	26.7753	18	23	12	1	859	97.146	59.9261	18
A0FGR8	Extended synaptotagmin-2 OS=Homo sapiens GN=ESYT2 PE=1 SV=1	72.856	23.2356	18	23	18	1	921	102.294	60.7906	18
P14618	Pyruvate kinase PKM OS=Homo sapiens GN=PKM PE=1 SV=4	65.7684	32.9567	13	23	13	1	531	57.9	59.1702	13
Q8TDD1	ATP-dependent RNA helicase DDX54 OS=Homo sapiens GN=DDX54 PE=1 SV=2	59.2481	25.5392	20	23	20	1	881	98.534	52.0426	20
P05023	Sodium/potassium-transporting ATPase subunit alpha-1 OS=Homo sapiens GN=ATP1A1 PE=1 SV=1	59.0392	23.1672	23	23	23	1	1023	112.824	52.5892	23
O95782	AP-2 complex subunit alpha-1 OS=Homo sapiens GN=AP2A1 PE=1 SV=3	69.9627	24.4626	20	22	13	1	977	107.478	56.8961	20
Q2NL82	Pre-rRNA-processing protein TSR1 homolog OS=Homo sapiens GN=TSR1 PE=1 SV=1	68.7739	25.6219	17	22	17	1	804	91.752	51.9656	17
P06748	Nucleophosmin OS=Homo sapiens GN=NPM1 PE=1 SV=2	67.212	44.2177	6	22	6	1	294	32.555	114.937	6
Q10567	AP-1 complex subunit beta-1 OS=Homo sapiens GN=AP1B1 PE=1 SV=2	63.8108	16.9652	19	22	1	1	949	104.57	48.0735	19
P56192	Methionine--tRNA ligase, cytoplasmic OS=Homo sapiens GN=MARS PE=1 SV=2	67.8186	24.7778	17	21	17	1	900	101.052	50.0201	17
P05787	Keratin, type II cytoskeletal 8 OS=Homo sapiens GN=KRT8 PE=1 SV=7	66.1437	37.4741	17	21	10	1	483	53.671	57.1616	17
Q14566	DNA replication licensing factor MCM6 OS=Homo sapiens GN=MCM6 PE=1 SV=1	54.9942	27.6492	19	21	19	1	821	92.831	42.7951	19
P19013	Keratin, type II cytoskeletal 4 OS=Homo sapiens GN=KRT4 PE=1 SV=4	53.6858	37.6404	20	21	13	1	534	57.25	47.152	20
O75534	Cold shock domain-containing protein E1 OS=Homo sapiens GN=CSDE1 PE=1 SV=2	50.1418	25.0627	19	21	19	1	798	88.829	42.8321	19
P35606	Coatomer subunit beta' OS=Homo sapiens GN=COPB2 PE=1 SV=2	65.8224	24.3929	19	20	19	1	906	102.422	47.1148	19
Q9H9G7	Protein argonaute-3 OS=Homo sapiens GN=AGO3 PE=1 SV=2	49.6562	22.2093	17	20	10	1	860	97.298	39.6326	17
Q6P5Z2	Serine/threonine-protein kinase N3 OS=Homo sapiens GN=PKN3 PE=1 SV=1	37.1981	24.6344	15	20	15	1	889	99.358	38.4195	15
Q9BQE3	Tubulin alpha-1C chain OS=Homo sapiens GN=TUBA1C PE=1 SV=1	72.951	43.8753	10	19	2	1	449	49.863	70.7092	10
P68363	Tubulin alpha-1B chain OS=Homo sapiens GN=TUBA1B PE=1 SV=1	70.0376	43.6807	10	19	2	1	451	50.12	70.8506	10
P07900	Heat shock protein HSP 90-alpha OS=Homo sapiens GN=HSP90AA1 PE=1 SV=5	58.2542	27.8689	16	19	9	1	732	84.607	44.7587	16
Q96SB4	SRSF protein kinase 1 OS=Homo sapiens GN=SRPK1 PE=1 SV=2	54.4691	28.7023	17	19	13	1	655	74.278	52.5456	17
Q15269	Periodic tryptophan protein 2 homolog OS=Homo sapiens GN=PWP2 PE=2 SV=2	54.2316	20.3482	15	19	15	1	919	102.387	44.055	15
Q92973	Transportin-1 OS=Homo sapiens GN=TNPO1 PE=1 SV=2	53.4845	23.0512	17	19	17	1	898	102.289	45.1649	17
P16615	Sarcoplasmic/endoplasmic reticulum calcium ATPase 2 OS=Homo sapiens GN=ATP2A2 PE=1 SV=1	51.6523	20.9213	18	19	18	1	1042	114.683	42.87	18
O95757	Heat shock 70 kDa protein 4L OS=Homo sapiens GN=HSPA4L PE=1 SV=3	50.6607	24.7914	18	19	14	1	839	94.453	45.7137	18
P21980	Protein-glutamine gamma-glutamyltransferase 2 OS=Homo sapiens GN=TGM2 PE=1 SV=2	45.7996	30.4221	18	19	18	1	687	77.28	39.475	18
Q7Z794	Keratin, type II cytoskeletal 1b OS=Homo sapiens GN=KRT77 PE=2 SV=3	36.955	16.609	13	19	8	1	578	61.864	41.3227	13
P78527	DNA-dependent protein kinase catalytic subunit OS=Homo sapiens GN=PRKDC PE=1 SV=3	99.7178	6.97674	16	18	16	1	4128	468.788	63.174	16
P05783	Keratin, type I cytoskeletal 18 OS=Homo sapiens GN=KRT18 PE=1 SV=2	61.0072	28.3721	8	18	7	1	430	48.029	56.3189	8
P68104	Elongation factor 1-alpha 1 OS=Homo sapiens GN=EEF1A1 PE=1 SV=1	58.7522	28.7879	8	18	8	1	462	50.109	62.8568	8
Q9Y5Q9	General transcription factor 3C polypeptide 3 OS=Homo sapiens GN=GTF3C3 PE=1 SV=1	57.8035	24.7178	18	18	18	1	886	101.208	42.788	18
O43143	Pre-mRNA-splicing factor ATP-dependent RNA helicase DHX15 OS=Homo sapiens GN=DHX15 PE=1 SV=2	42.35	21.5094	16	18	16	1	795	90.875	37.0204	16
Q15149	Plectin OS=Homo sapiens GN=PLEC PE=1 SV=3	80.9321	4.76089	13	17	10	1	4684	531.466	56.9042	13
P04406	Glyceraldehyde-3-phosphate dehydrogenase OS=Homo sapiens GN=GAPDH PE=1 SV=3	66.8606	57.0149	12	17	12	1	335	36.03	64.2789	12
Q8WTT2	Nucleolar complex protein 3 homolog OS=Homo sapiens GN=NOC3L PE=1 SV=1	53.5313	24.25	16	17	16	1	800	92.49	46.5065	16
Q8NB90	Spermatogenesis-associated protein 5 OS=Homo sapiens GN=SPATA5 PE=1 SV=3	43.2368	20.7167	15	17	14	1	893	97.843	37.1989	15
Q04695	Keratin, type I cytoskeletal 17 OS=Homo sapiens GN=KRT17 PE=1 SV=2	38.042	28.7037	15	17	6	1	432	48.076	38.0701	15
P29401	Transketolase OS=Homo sapiens GN=TKT PE=1 SV=3	84.2171	26.8058	8	16	8	1	623	67.835	69.0532	8
Q9NY61	Protein AATF OS=Homo sapiens GN=AATF PE=1 SV=1	70.5466	27.5	12	16	12	1	560	63.094	52.406	12
P0C0L4	Complement C4-A OS=Homo sapiens GN=C4A PE=1 SV=2	54.9493	4.30046	4	16	4	1	1744	192.664	59.7178	4
P11142	Heat shock cognate 71 kDa protein OS=Homo sapiens GN=HSPA8 PE=1 SV=1	53.7887	24.613	13	16	10	1	646	70.854	46.8563	13
P14923	Junction plakoglobin OS=Homo sapiens GN=JUP PE=1 SV=3	50.8964	29.5302	16	16	16	1	745	81.693	40.8307	16
Q92598	Heat shock protein 105 kDa OS=Homo sapiens GN=HSPH1 PE=1 SV=1	50.4544	19.4639	14	16	9	1	858	96.804	41.0261	14
P09651	Heterogeneous nuclear ribonucleoprotein A1 OS=Homo sapiens GN=HNRNPA1 PE=1 SV=5	45.5682	19.6237	5	16	5	1	372	38.723	47.0272	5
Q9UNX4	WD repeat-containing protein 3 OS=Homo sapiens GN=WDR3 PE=1 SV=1	35.7066	16.649	16	16	16	1	943	106.032	35.9408	16
O94906	Pre-mRNA-processing factor 6 OS=Homo sapiens GN=PRPF6 PE=1 SV=1	32.5359	17.6408	16	16	16	1	941	106.858	33.3389	16
Q9BUQ8	Probable ATP-dependent RNA helicase DDX23 OS=Homo sapiens GN=DDX23 PE=1 SV=3	31.3287	16.5854	15	16	15	1	820	95.524	24.7736	15
P00751	Complement factor B OS=Homo sapiens GN=CFB PE=1 SV=2	13.4383	4.45026	2	16	2	1	764	85.479	45.1253	2
P00738	Haptoglobin OS=Homo sapiens GN=HP PE=1 SV=1	8.94256	15.5172	4	16	4	1	406	45.177	19.735	4
P02751	Fibronectin OS=Homo sapiens GN=FN1 PE=1 SV=4	67.0475	5.2808	9	15	9	1	2386	262.46	50.9396	9
O43707	Alpha-actinin-4 OS=Homo sapiens GN=ACTN4 PE=1 SV=2	55.1697	19.2097	13	15	10	1	911	104.788	41.1011	13
P58107	Epiplakin OS=Homo sapiens GN=EPPK1 PE=1 SV=2	46.9508	11.8861	12	15	9	1	5090	555.279	42.3643	12
O00159	Unconventional myosin-Ic OS=Homo sapiens GN=MYO1C PE=1 SV=4	45.7105	16.3688	15	15	15	1	1063	121.606	30.9758	15
Q9HCS7	Pre-mRNA-splicing factor SYF1 OS=Homo sapiens GN=XAB2 PE=1 SV=2	39.9022	19.2982	15	15	15	1	855	99.946	35.933	15
P55786	Puromycin-sensitive aminopeptidase OS=Homo sapiens GN=NPEPPS PE=1 SV=2	38.7661	17.7367	15	15	15	1	919	103.211	31.8383	15
P55060	Exportin-2 OS=Homo sapiens GN=CSE1L PE=1 SV=3	38.3781	16.1689	14	15	14	1	971	110.346	33.8482	14
P01023	Alpha-2-macroglobulin OS=Homo sapiens GN=A2M PE=1 SV=3	38.1658	4.00271	5	15	5	1	1474	163.188	42.7335	5
P12236	ADP/ATP translocase 3 OS=Homo sapiens GN=SLC25A6 PE=1 SV=4	29.8279	33.557	7	15	3	1	298	32.845	35.0824	7
P06576	ATP synthase subunit beta, mitochondrial OS=Homo sapiens GN=ATP5B PE=1 SV=3	72.8382	36.2949	10	14	10	1	529	56.525	48.7816	10
P42704	Leucine-rich PPR motif-containing protein, mitochondrial OS=Homo sapiens GN=LRPPRC PE=1 SV=3	59.2519	12.6255	11	14	11	1	1394	157.805	40.0874	11
P51116	Fragile X mental retardation syndrome-related protein 2 OS=Homo sapiens GN=FXR2 PE=1 SV=2	57.1219	28.3804	13	14	12	1	673	74.178	42.4064	13
O43592	Exportin-T OS=Homo sapiens GN=XPOT PE=1 SV=2	49.8395	16.0083	13	14	13	1	962	109.893	37.202	13
P21333	Filamin-A OS=Homo sapiens GN=FLNA PE=1 SV=4	49.7398	9.33132	14	14	14	1	2647	280.564	39.251	14
P46087	Probable 28S rRNA (cytosine(4447)-C(5))-methyltransferase OS=Homo sapiens GN=NOP2 PE=1 SV=2	44.3972	17.8571	12	14	12	1	812	89.247	36.1638	12
O00139	Kinesin-like protein KIF2A OS=Homo sapiens GN=KIF2A PE=1 SV=3	44.1463	22.5212	14	14	12	1	706	79.905	36.4589	14
Q14697	Neutral alpha-glucosidase AB OS=Homo sapiens GN=GANAB PE=1 SV=3	39.8844	14.7246	13	14	13	1	944	106.807	34.995	13
Q92615	La-related protein 4B OS=Homo sapiens GN=LARP4B PE=1 SV=3	39.5778	19.3767	13	14	12	1	738	80.503	28.5312	13
Q9Y3T9	Nucleolar complex protein 2 homolog OS=Homo sapiens GN=NOC2L PE=1 SV=4	34.2599	17.757	13	14	13	1	749	84.866	25.7457	13
Q9ULW0	Targeting protein for Xklp2 OS=Homo sapiens GN=TPX2 PE=1 SV=2	33.9256	18.8755	12	14	12	1	747	85.6	28.7283	12
Q96T37	Putative RNA-binding protein 15 OS=Homo sapiens GN=RBM15 PE=1 SV=2	31.1076	17.5026	14	14	13	1	977	107.124	31.4607	14
P36776	Lon protease homolog, mitochondrial OS=Homo sapiens GN=LONP1 PE=1 SV=2	52.4539	13.8686	11	13	11	1	959	106.422	33.2011	11
O94973	AP-2 complex subunit alpha-2 OS=Homo sapiens GN=AP2A2 PE=1 SV=2	49.9074	15.5485	12	13	5	1	939	103.895	37.3341	12
P25205	DNA replication licensing factor MCM3 OS=Homo sapiens GN=MCM3 PE=1 SV=3	45.2221	20.7921	13	13	13	1	808	90.924	34.9085	13
P34932	Heat shock 70 kDa protein 4 OS=Homo sapiens GN=HSPA4 PE=1 SV=4	40.6604	19.2857	13	13	10	1	840	94.271	27.8964	13
P07437	Tubulin beta chain OS=Homo sapiens GN=TUBB PE=1 SV=2	40.5411	33.3333	8	13	5	1	444	49.639	32.0818	8
P11021	78 kDa glucose-regulated protein OS=Homo sapiens GN=HSPA5 PE=1 SV=2	38.8688	14.8318	7	13	6	1	654	72.288	42.2534	7
P05141	ADP/ATP translocase 2 OS=Homo sapiens GN=SLC25A5 PE=1 SV=7	36.46	31.5436	8	13	4	1	298	32.831	31.3927	8
Q8IXB1	DnaJ homolog subfamily C member 10 OS=Homo sapiens GN=DNAJC10 PE=1 SV=2	34.8554	17.9067	13	13	13	1	793	91.021	27.2398	13
P06737	Glycogen phosphorylase, liver form OS=Homo sapiens GN=PYGL PE=1 SV=4	34.6841	16.7651	13	13	10	1	847	97.087	27.1425	13
Q5C9Z4	Nucleolar MIF4G domain-containing protein 1 OS=Homo sapiens GN=NOM1 PE=1 SV=1	31.6005	17.093	13	13	13	1	860	96.198	23.1819	13
P43246	DNA mismatch repair protein Msh2 OS=Homo sapiens GN=MSH2 PE=1 SV=1	31.0341	16.4882	13	13	13	1	934	104.677	29.6633	13
Q86UK7	Zinc finger protein 598 OS=Homo sapiens GN=ZNF598 PE=1 SV=1	30.6515	15.9292	13	13	13	1	904	98.575	28.6542	13
P06733	Alpha-enolase OS=Homo sapiens GN=ENO1 PE=1 SV=2	29.9613	22.8111	7	13	7	1	434	47.139	29.9122	7
O14920	Inhibitor of nuclear factor kappa-B kinase subunit beta OS=Homo sapiens GN=IKBKB PE=1 SV=1	24.3553	15.7407	13	13	13	1	756	86.509	23.7435	13
P25705	ATP synthase subunit alpha, mitochondrial OS=Homo sapiens GN=ATP5A1 PE=1 SV=1	47.742	19.7107	7	12	7	1	553	59.714	38.3322	7
P0DMV9	Heat shock 70 kDa protein 1B OS=Homo sapiens GN=HSPA1B PE=1 SV=1	47.2714	22.1529	9	12	7	1	641	70.009	35.9161	9
P53618	Coatomer subunit beta OS=Homo sapiens GN=COPB1 PE=1 SV=3	38.8603	15.32	10	12	10	1	953	107.074	32.585	10
Q5VWQ0	Round spermatid basic protein 1 OS=Homo sapiens GN=RSBN1 PE=1 SV=2	38.3664	19.3267	12	12	12	1	802	90.015	30.5079	12
P49327	Fatty acid synthase OS=Homo sapiens GN=FASN PE=1 SV=3	37.1902	5.93389	11	12	11	1	2511	273.254	31.8927	11
Q01780	Exosome component 10 OS=Homo sapiens GN=EXOSC10 PE=1 SV=2	36.7897	14.8023	11	12	11	1	885	100.768	31.8943	11
Q02413	Desmoglein-1 OS=Homo sapiens GN=DSG1 PE=1 SV=2	36.6309	17.4452	12	12	12	1	1049	113.676	28.5802	12
Q9H3U1	Protein unc-45 homolog A OS=Homo sapiens GN=UNC45A PE=1 SV=1	33.4367	14.3008	12	12	12	1	944	103.011	25.5035	12
Q96CW5	Gamma-tubulin complex component 3 OS=Homo sapiens GN=TUBGCP3 PE=1 SV=2	32.9793	13.5612	11	12	11	1	907	103.506	24.1954	11
P68133	Actin, alpha skeletal muscle OS=Homo sapiens GN=ACTA1 PE=1 SV=1	32.7918	38.4615	11	12	3	1	377	42.024	27.3889	11
Q86Y46	Keratin, type II cytoskeletal 73 OS=Homo sapiens GN=KRT73 PE=1 SV=1	32.6436	14.0741	10	12	1	1	540	58.887	31.1067	10
Q02878	60S ribosomal protein L6 OS=Homo sapiens GN=RPL6 PE=1 SV=3	27.8586	31.5972	11	12	11	1	288	32.708	23.6923	11
P02679	Fibrinogen gamma chain OS=Homo sapiens GN=FGG PE=1 SV=3	26.9374	23.6203	7	12	7	1	453	51.479	22.826	7
Q8N1N4	Keratin, type II cytoskeletal 78 OS=Homo sapiens GN=KRT78 PE=2 SV=2	24.8564	20	12	12	10	1	520	56.83	19.3103	12
O75643	U5 small nuclear ribonucleoprotein 200 kDa helicase OS=Homo sapiens GN=SNRNP200 PE=1 SV=2	57.0892	6.83521	8	11	8	1	2136	244.353	35.8041	8
P07814	Bifunctional glutamate/proline--tRNA ligase OS=Homo sapiens GN=EPRS PE=1 SV=5	53.8275	10.3836	10	11	10	1	1512	170.483	37.3817	10
P09874	Poly [ADP-ribose] polymerase 1 OS=Homo sapiens GN=PARP1 PE=1 SV=4	52.8675	16.8639	10	11	10	1	1014	113.012	35.9043	10
Q15029	116 kDa U5 small nuclear ribonucleoprotein component OS=Homo sapiens GN=EFTUD2 PE=1 SV=1	36.8715	16.4609	11	11	11	1	972	109.366	26.0301	11
Q9Y4W2	Ribosomal biogenesis protein LAS1L OS=Homo sapiens GN=LAS1L PE=1 SV=2	32.0307	18.2561	11	11	11	1	734	83.013	25.7779	11
Q9UL18	Protein argonaute-1 OS=Homo sapiens GN=AGO1 PE=1 SV=3	31.9364	14.2357	10	11	3	1	857	97.152	25.6693	10
Q02218	2-oxoglutarate dehydrogenase, mitochondrial OS=Homo sapiens GN=OGDH PE=1 SV=3	31.6347	11.0459	10	11	10	1	1023	115.861	26.4479	10
Q96KP1	Exocyst complex component 2 OS=Homo sapiens GN=EXOC2 PE=1 SV=1	29.839	13.4199	11	11	11	1	924	104	22.167	11
P27708	CAD protein OS=Homo sapiens GN=CAD PE=1 SV=3	28.963	6.65169	11	11	11	1	2225	242.829	23.8112	11
O95985	DNA topoisomerase 3-beta-1 OS=Homo sapiens GN=TOP3B PE=1 SV=1	28.265	12.877	10	11	10	1	862	96.599	24.3888	10
Q9GZR7	ATP-dependent RNA helicase DDX24 OS=Homo sapiens GN=DDX24 PE=1 SV=1	26.9836	13.0384	10	11	10	1	859	96.271	20.5421	10
Q08945	FACT complex subunit SSRP1 OS=Homo sapiens GN=SSRP1 PE=1 SV=1	26.1881	17.4894	11	11	11	1	709	81.024	18.6531	11
P07355	Annexin A2 OS=Homo sapiens GN=ANXA2 PE=1 SV=2	43.6436	30.3835	8	10	8	1	339	38.58	31.4554	8
Q5T749	Keratinocyte proline-rich protein OS=Homo sapiens GN=KPRP PE=1 SV=1	30.2025	15.7168	7	10	7	1	579	64.093	27.492	7
O43390	Heterogeneous nuclear ribonucleoprotein R OS=Homo sapiens GN=HNRNPR PE=1 SV=1	29.8459	18.7994	10	10	7	1	633	70.899	19.3124	10
Q9BSJ2	Gamma-tubulin complex component 2 OS=Homo sapiens GN=TUBGCP2 PE=1 SV=2	29.446	13.8581	10	10	10	1	902	102.469	25.9181	10
Q12906	Interleukin enhancer-binding factor 3 OS=Homo sapiens GN=ILF3 PE=1 SV=3	28.9398	11.6331	10	10	10	1	894	95.279	24.6123	10
P38646	Stress-70 protein, mitochondrial OS=Homo sapiens GN=HSPA9 PE=1 SV=2	28.7926	20.6186	9	10	9	1	679	73.635	25.2641	9
Q9H0D6	5'-3' exoribonuclease 2 OS=Homo sapiens GN=XRN2 PE=1 SV=1	27.1182	11.8947	10	10	10	1	950	108.513	21.2438	10
Q9P2I0	Cleavage and polyadenylation specificity factor subunit 2 OS=Homo sapiens GN=CPSF2 PE=1 SV=2	25.9606	13.2992	10	10	10	1	782	88.431	21.0981	10
P36578	60S ribosomal protein L4 OS=Homo sapiens GN=RPL4 PE=1 SV=5	25.6185	23.8876	10	10	10	1	427	47.667	24.3835	10
Q8WY36	HMG box transcription factor BBX OS=Homo sapiens GN=BBX PE=1 SV=1	25.1927	16.3656	10	10	10	1	941	105.064	26.5979	10
O14867	Transcription regulator protein BACH1 OS=Homo sapiens GN=BACH1 PE=1 SV=2	24.4255	14.4022	10	10	10	1	736	81.906	19.8955	10
Q9UJX6	Anaphase-promoting complex subunit 2 OS=Homo sapiens GN=ANAPC2 PE=1 SV=1	21.9958	9.73236	9	10	9	1	822	93.769	21.0062	9
Q7L2E3	Putative ATP-dependent RNA helicase DHX30 OS=Homo sapiens GN=DHX30 PE=1 SV=1	21.7946	9.63149	9	10	9	1	1194	133.855	15.9867	9
P39023	60S ribosomal protein L3 OS=Homo sapiens GN=RPL3 PE=1 SV=2	54.4348	19.3548	6	9	6	1	403	46.08	34.7928	6
Q01844	RNA-binding protein EWS OS=Homo sapiens GN=EWSR1 PE=1 SV=1	42.5534	13.2622	6	9	6	1	656	68.436	31.1156	6
Q9Y4L1	Hypoxia up-regulated protein 1 OS=Homo sapiens GN=HYOU1 PE=1 SV=1	41.0566	13.9139	7	9	7	1	999	111.266	26.4102	7
Q96RN5	Mediator of RNA polymerase II transcription subunit 15 OS=Homo sapiens GN=MED15 PE=1 SV=2	34.6257	10.0254	7	9	7	1	788	86.699	28.2662	7
Q9H0A0	RNA cytidine acetyltransferase OS=Homo sapiens GN=NAT10 PE=1 SV=2	31.8354	9.56098	8	9	8	1	1025	115.657	21.7273	8
P41252	Isoleucine--tRNA ligase, cytoplasmic OS=Homo sapiens GN=IARS PE=1 SV=2	28.4292	9.35024	9	9	9	1	1262	144.406	18.5443	9
Q86WA8	Lon protease homolog 2, peroxisomal OS=Homo sapiens GN=LONP2 PE=1 SV=1	27.2045	14.4366	9	9	9	1	852	94.557	19.9004	9
P30260	Cell division cycle protein 27 homolog OS=Homo sapiens GN=CDC27 PE=1 SV=2	26.9624	12.1359	9	9	9	1	824	91.809	22.4347	9
P62805	Histone H4 OS=Homo sapiens GN=HIST1H4A PE=1 SV=2	26.1734	43.6893	5	9	5	1	103	11.36	28.7852	5
Q14241	Transcription elongation factor B polypeptide 3 OS=Homo sapiens GN=TCEB3 PE=1 SV=2	24.2106	10.5263	8	9	8	1	798	89.853	25.3722	8
Q14244	Ensconsin OS=Homo sapiens GN=MAP7 PE=1 SV=1	24.1961	12.1495	9	9	9	1	749	84.002	23.9373	9
Q8WUM4	Programmed cell death 6-interacting protein OS=Homo sapiens GN=PDCD6IP PE=1 SV=1	23.1246	11.6359	8	9	8	1	868	95.963	14.8498	8
P78344	Eukaryotic translation initiation factor 4 gamma 2 OS=Homo sapiens GN=EIF4G2 PE=1 SV=1	21.6732	14.1125	9	9	9	1	907	102.297	19.2427	9
Q99661	Kinesin-like protein KIF2C OS=Homo sapiens GN=KIF2C PE=1 SV=2	21.4325	11.3103	9	9	7	1	725	81.261	18.5209	9
Q6KB66	Keratin, type II cytoskeletal 80 OS=Homo sapiens GN=KRT80 PE=1 SV=2	21.4002	20.5752	9	9	8	1	452	50.494	16.5085	9
Q9Y4R8	Telomere length regulation protein TEL2 homolog OS=Homo sapiens GN=TELO2 PE=1 SV=2	19.8261	10.9916	9	9	9	1	837	91.689	14.8115	9
Q99959	Plakophilin-2 OS=Homo sapiens GN=PKP2 PE=1 SV=2	19.357	9.76163	9	9	8	1	881	97.355	22.4921	9
Q71RC2	La-related protein 4 OS=Homo sapiens GN=LARP4 PE=1 SV=3	18.41	16.7127	9	9	8	1	724	80.546	18.0612	9
Q9NV70	Exocyst complex component 1 OS=Homo sapiens GN=EXOC1 PE=1 SV=4	17.5329	10.2908	8	9	8	1	894	101.917	22.2685	8
P62979	Ubiquitin-40S ribosomal protein S27a OS=Homo sapiens GN=RPS27A PE=1 SV=2	16.9423	28.2051	4	9	4	1	156	17.953	22.4498	4
Q92830	Histone acetyltransferase KAT2A OS=Homo sapiens GN=KAT2A PE=1 SV=3	14.9276	10.0358	9	9	9	1	837	93.866	15.0952	9
P68431	Histone H3.1 OS=Homo sapiens GN=HIST1H3A PE=1 SV=2	92.1195	33.8235	3	8	1	1	136	15.394	58.8172	3
P13010	X-ray repair cross-complementing protein 5 OS=Homo sapiens GN=XRCC5 PE=1 SV=3	57.1155	21.0383	8	8	8	1	732	82.652	31.1097	8
Q13813	Spectrin alpha chain, non-erythrocytic 1 OS=Homo sapiens GN=SPTAN1 PE=1 SV=3	48.1128	6.43204	8	8	8	1	2472	284.364	34.1044	8
Q15393	Splicing factor 3B subunit 3 OS=Homo sapiens GN=SF3B3 PE=1 SV=4	44.7297	8.05259	7	8	7	1	1217	135.492	30.6709	7
Q7Z2T5	TRMT1-like protein OS=Homo sapiens GN=TRMT1L PE=1 SV=2	35.5196	13.779	7	8	7	1	733	81.695	25.0848	7
P35232	Prohibitin OS=Homo sapiens GN=PHB PE=1 SV=1	34.4091	28.3088	5	8	5	1	272	29.786	30.6893	5
P12814	Alpha-actinin-1 OS=Homo sapiens GN=ACTN1 PE=1 SV=2	34.0327	9.75336	7	8	4	1	892	102.993	19.2659	7
P04083	Annexin A1 OS=Homo sapiens GN=ANXA1 PE=1 SV=2	29.7229	30.6358	8	8	8	1	346	38.69	20.6455	8
O60716	Catenin delta-1 OS=Homo sapiens GN=CTNND1 PE=1 SV=1	27.6111	10.4339	8	8	8	1	968	108.103	21.0299	8
P55884	Eukaryotic translation initiation factor 3 subunit B OS=Homo sapiens GN=EIF3B PE=1 SV=3	27.3016	13.145	8	8	8	1	814	92.424	19.8796	8
P11216	Glycogen phosphorylase, brain form OS=Homo sapiens GN=PYGB PE=1 SV=5	24.7041	11.7438	8	8	5	1	843	96.635	19.1945	8
O15381	Nuclear valosin-containing protein-like OS=Homo sapiens GN=NVL PE=1 SV=1	24.4724	11.6822	8	8	8	1	856	94.991	18.3816	8
Q96T88	E3 ubiquitin-protein ligase UHRF1 OS=Homo sapiens GN=UHRF1 PE=1 SV=1	24.2729	10.971	8	8	8	1	793	89.757	16.996	8
P11532	Dystrophin OS=Homo sapiens GN=DMD PE=1 SV=3	23.9537	2.36092	8	8	8	1	3685	426.484	18.3913	8
Q9UQ35	Serine/arginine repetitive matrix protein 2 OS=Homo sapiens GN=SRRM2 PE=1 SV=2	23.8195	3.77907	8	8	8	1	2752	299.438	19.1635	8
Q5T447	E3 ubiquitin-protein ligase HECTD3 OS=Homo sapiens GN=HECTD3 PE=1 SV=1	21.8691	11.1498	8	8	8	1	861	97.051	18.0344	8
Q9UHI6	Probable ATP-dependent RNA helicase DDX20 OS=Homo sapiens GN=DDX20 PE=1 SV=2	21.1242	12.3786	8	8	8	1	824	92.183	14.9911	8
P27797	Calreticulin OS=Homo sapiens GN=CALR PE=1 SV=1	20.618	19.6643	4	8	4	1	417	48.112	15.7598	4
O75448	Mediator of RNA polymerase II transcription subunit 24 OS=Homo sapiens GN=MED24 PE=1 SV=1	19.5549	11.1223	8	8	8	1	989	110.234	14.1225	8
Q9NXF1	Testis-expressed sequence 10 protein OS=Homo sapiens GN=TEX10 PE=1 SV=2	17.1889	7.96555	7	8	7	1	929	105.608	14.3248	7
P21127	Cyclin-dependent kinase 11B OS=Homo sapiens GN=CDK11B PE=1 SV=3	15.4811	10.0629	8	8	8	1	795	92.65	15.4528	8
Q9NRZ9	Lymphoid-specific helicase OS=Homo sapiens GN=HELLS PE=1 SV=1	14.9707	9.42721	8	8	8	1	838	97.012	9.49531	8
Q08AF3	Schlafen family member 5 OS=Homo sapiens GN=SLFN5 PE=1 SV=1	14.2507	9.98878	8	8	8	1	891	100.99	11.1299	8
Q92974	Rho guanine nucleotide exchange factor 2 OS=Homo sapiens GN=ARHGEF2 PE=1 SV=4	14.1043	6.89655	8	8	8	1	986	111.473	11.484	8
Q9H8Y5	Ankyrin repeat and zinc finger domain-containing protein 1 OS=Homo sapiens GN=ANKZF1 PE=1 SV=1	13.8957	9.77961	7	8	7	1	726	80.877	15.5019	7
Q9UBB9	Tuftelin-interacting protein 11 OS=Homo sapiens GN=TFIP11 PE=1 SV=1	10.3116	6.57109	7	8	7	1	837	96.758	13.6454	7
P34897	Serine hydroxymethyltransferase, mitochondrial OS=Homo sapiens GN=SHMT2 PE=1 SV=3	45.8818	13.6905	4	7	4	1	504	55.958	28.8963	4
Q99623	Prohibitin-2 OS=Homo sapiens GN=PHB2 PE=1 SV=2	31.5333	23.7458	5	7	5	1	299	33.276	21.595	5
Q8NE71	ATP-binding cassette sub-family F member 1 OS=Homo sapiens GN=ABCF1 PE=1 SV=2	26.2073	11.1243	7	7	7	1	845	95.866	20.304	7
P22314	Ubiquitin-like modifier-activating enzyme 1 OS=Homo sapiens GN=UBA1 PE=1 SV=3	25.2951	11.3422	6	7	6	1	1058	117.774	17.5283	6
P55265	Double-stranded RNA-specific adenosine deaminase OS=Homo sapiens GN=ADAR PE=1 SV=4	24.9752	7.50408	7	7	7	1	1226	135.981	19.7177	7
Q5T5X7	BEN domain-containing protein 3 OS=Homo sapiens GN=BEND3 PE=1 SV=1	23.7985	11.4734	7	7	7	1	828	94.415	17.0949	7
P12277	Creatine kinase B-type OS=Homo sapiens GN=CKB PE=1 SV=1	23.4387	25.9843	5	7	5	1	381	42.617	15.0589	5
P81605	Dermcidin OS=Homo sapiens GN=DCD PE=1 SV=2	23.2943	34.5455	5	7	5	1	110	11.277	20.5928	5
Q9BQG0	Myb-binding protein 1A OS=Homo sapiens GN=MYBBP1A PE=1 SV=2	22.8712	5.64759	7	7	7	1	1328	148.762	14.1554	7
Q9BQ52	Zinc phosphodiesterase ELAC protein 2 OS=Homo sapiens GN=ELAC2 PE=1 SV=2	20.6871	12.1065	7	7	7	1	826	92.16	16.8682	7
Q6PCB5	Round spermatid basic protein 1-like protein OS=Homo sapiens GN=RSBN1L PE=1 SV=2	20.4608	12.5296	6	7	6	1	846	94.81	19.9986	6
Q5D862	Filaggrin-2 OS=Homo sapiens GN=FLG2 PE=1 SV=1	19.6288	4.43329	7	7	7	1	2391	247.928	14.5807	7
P05455	Lupus La protein OS=Homo sapiens GN=SSB PE=1 SV=2	19.1077	17.402	5	7	5	1	408	46.808	15.7174	5
Q8NI77	Kinesin-like protein KIF18A OS=Homo sapiens GN=KIF18A PE=1 SV=2	17.9165	7.57238	6	7	5	1	898	102.216	10.4184	6
Q16666	Gamma-interferon-inducible protein 16 OS=Homo sapiens GN=IFI16 PE=1 SV=3	17.2894	9.17197	6	7	6	1	785	88.199	15.8579	6
P08729	Keratin, type II cytoskeletal 7 OS=Homo sapiens GN=KRT7 PE=1 SV=5	16.2041	13.4328	6	7	1	1	469	51.354	14.0077	6
P52735	Guanine nucleotide exchange factor VAV2 OS=Homo sapiens GN=VAV2 PE=1 SV=2	14.9605	7.74487	7	7	7	1	878	101.224	9.66095	7
P49916	DNA ligase 3 OS=Homo sapiens GN=LIG3 PE=1 SV=2	14.4791	7.13578	7	7	7	1	1009	112.835	10.1735	7
Q9Y6K5	2'-5'-oligoadenylate synthase 3 OS=Homo sapiens GN=OAS3 PE=1 SV=3	14.2599	6.80773	7	7	7	1	1087	121.093	10.8246	7
Q8N1G2	Cap-specific mRNA (nucleoside-2'-O-)-methyltransferase 1 OS=Homo sapiens GN=CMTR1 PE=1 SV=1	13.6433	8.26347	7	7	7	1	835	95.26	16.1117	7
Q08170	Serine/arginine-rich splicing factor 4 OS=Homo sapiens GN=SRSF4 PE=1 SV=2	11.0222	13.3603	7	7	6	1	494	56.645	10.1081	7
P22626	Heterogeneous nuclear ribonucleoproteins A2/B1 OS=Homo sapiens GN=HNRNPA2B1 PE=1 SV=2	10.4114	4.81586	2	7	2	1	353	37.407	23.4515	2
P78385	Keratin, type II cuticular Hb3 OS=Homo sapiens GN=KRT83 PE=1 SV=2	10.362	11.1562	7	7	6	1	493	54.161	11.3645	7
Q71DI3	Histone H3.2 OS=Homo sapiens GN=HIST2H3A PE=1 SV=3	62.0123	33.8235	3	6	1	1	136	15.379	41.8792	3
P40939	Trifunctional enzyme subunit alpha, mitochondrial OS=Homo sapiens GN=HADHA PE=1 SV=2	30.5175	12.713	5	6	5	1	763	82.947	18.7873	5
Q07065	Cytoskeleton-associated protein 4 OS=Homo sapiens GN=CKAP4 PE=1 SV=2	25.6572	15.2824	5	6	5	1	602	65.983	14.774	5
P30101	Protein disulfide-isomerase A3 OS=Homo sapiens GN=PDIA3 PE=1 SV=4	25.6457	13.0693	4	6	4	1	505	56.747	21.6338	4
P07237	Protein disulfide-isomerase OS=Homo sapiens GN=P4HB PE=1 SV=3	25.0185	21.8504	6	6	6	1	508	57.081	17.2945	6
P00338	L-lactate dehydrogenase A chain OS=Homo sapiens GN=LDHA PE=1 SV=2	23.1373	15.6627	5	6	5	1	332	36.665	15.8443	5
P26599	Polypyrimidine tract-binding protein 1 OS=Homo sapiens GN=PTBP1 PE=1 SV=1	21.8403	11.1111	4	6	4	1	531	57.186	15.455	4
P43243	Matrin-3 OS=Homo sapiens GN=MATR3 PE=1 SV=2	21.1319	11.8064	6	6	6	1	847	94.565	15.7718	6
O00469	Procollagen-lysine,2-oxoglutarate 5-dioxygenase 2 OS=Homo sapiens GN=PLOD2 PE=1 SV=2	19.4676	10.4478	6	6	6	1	737	84.632	16.9366	6
O60814	Histone H2B type 1-K OS=Homo sapiens GN=HIST1H2BK PE=1 SV=3	19.072	26.9841	4	6	2	1	126	13.882	17.8379	4
Q14444	Caprin-1 OS=Homo sapiens GN=CAPRIN1 PE=1 SV=2	19.0513	9.59097	6	6	6	1	709	78.318	13.3297	6
Q13885	Tubulin beta-2A chain OS=Homo sapiens GN=TUBB2A PE=1 SV=1	18.9629	20	5	6	2	1	445	49.875	11.768	5
P18124	60S ribosomal protein L7 OS=Homo sapiens GN=RPL7 PE=1 SV=1	17.9605	28.2258	6	6	6	1	248	29.207	11.6347	6
Q8NCD3	Holliday junction recognition protein OS=Homo sapiens GN=HJURP PE=1 SV=2	17.2472	10.5615	6	6	6	1	748	83.487	12.3123	6
Q9H1I8	Activating signal cointegrator 1 complex subunit 2 OS=Homo sapiens GN=ASCC2 PE=1 SV=3	17.2202	7.00132	5	6	5	1	757	86.306	12.1372	5
P50991	T-complex protein 1 subunit delta OS=Homo sapiens GN=CCT4 PE=1 SV=4	16.8446	10.2041	4	6	4	1	539	57.888	18.4468	4
Q96PV6	Leukocyte receptor cluster member 8 OS=Homo sapiens GN=LENG8 PE=1 SV=2	16.515	8.85751	6	6	6	1	779	86.075	12.3063	6
P04040	Catalase OS=Homo sapiens GN=CAT PE=1 SV=3	16.4397	12.7135	6	6	6	1	527	59.719	10.7637	6
Q08188	Protein-glutamine gamma-glutamyltransferase E OS=Homo sapiens GN=TGM3 PE=1 SV=4	16.3242	10.5339	6	6	6	1	693	76.584	14.2564	6
P50570	Dynamin-2 OS=Homo sapiens GN=DNM2 PE=1 SV=2	15.8145	6.66667	6	6	6	1	870	98.003	13.8484	6
P51991	Heterogeneous nuclear ribonucleoprotein A3 OS=Homo sapiens GN=HNRNPA3 PE=1 SV=2	15.7432	14.0212	3	6	3	1	378	39.571	15.1479	3
P10412	Histone H1.4 OS=Homo sapiens GN=HIST1H1E PE=1 SV=2	14.7269	23.2877	6	6	5	1	219	21.852	16.1654	6
Q9UBF2	Coatomer subunit gamma-2 OS=Homo sapiens GN=COPG2 PE=1 SV=1	14.4369	7.80712	6	6	3	1	871	97.56	11.6345	6
O00571	ATP-dependent RNA helicase DDX3X OS=Homo sapiens GN=DDX3X PE=1 SV=3	14.2395	10.7251	6	6	6	1	662	73.198	9.69039	6
P12956	X-ray repair cross-complementing protein 6 OS=Homo sapiens GN=XRCC6 PE=1 SV=2	14.2135	6.73235	4	6	4	1	609	69.799	13.9557	4
P78563	Double-stranded RNA-specific editase 1 OS=Homo sapiens GN=ADARB1 PE=1 SV=1	13.8449	8.63698	6	6	6	1	741	80.713	12.7794	6
Q13671	Ras and Rab interactor 1 OS=Homo sapiens GN=RIN1 PE=1 SV=4	12.9299	9.57854	6	6	6	1	783	84.047	12.2557	6
P00505	Aspartate aminotransferase, mitochondrial OS=Homo sapiens GN=GOT2 PE=1 SV=3	12.807	10.2326	3	6	3	1	430	47.487	17.0218	3
O00203	AP-3 complex subunit beta-1 OS=Homo sapiens GN=AP3B1 PE=1 SV=3	11.8732	5.02742	6	6	6	1	1094	121.244	7.10941	6
Q14978	Nucleolar and coiled-body phosphoprotein 1 OS=Homo sapiens GN=NOLC1 PE=1 SV=2	11.8562	7.15308	5	6	5	1	699	73.56	14.2842	5
Q2M2I5	Keratin, type I cytoskeletal 24 OS=Homo sapiens GN=KRT24 PE=1 SV=1	11.1478	5.52381	4	6	1	1	525	55.053	9.76444	4
Q32P44	Echinoderm microtubule-associated protein-like 3 OS=Homo sapiens GN=EML3 PE=1 SV=1	10.3929	6.80804	6	6	6	1	896	95.138	10.6509	6
P05089	Arginase-1 OS=Homo sapiens GN=ARG1 PE=1 SV=2	10.0917	17.3913	6	6	6	1	322	34.713	8.33444	6
Q86TB9	Protein PAT1 homolog 1 OS=Homo sapiens GN=PATL1 PE=1 SV=2	9.87263	6.1039	5	6	5	1	770	86.796	11.2776	5
Q8WUA4	General transcription factor 3C polypeptide 2 OS=Homo sapiens GN=GTF3C2 PE=1 SV=2	8.73178	4.82986	5	6	4	1	911	100.616	6.94511	5
P18850	Cyclic AMP-dependent transcription factor ATF-6 alpha OS=Homo sapiens GN=ATF6 PE=1 SV=3	7.924	10.4478	6	6	6	1	670	74.538	6.05098	6
P84243	Histone H3.3 OS=Homo sapiens GN=H3F3A PE=1 SV=2	45.6795	33.8235	3	5	1	1	136	15.319	29.9187	3
P31040	Succinate dehydrogenase [ubiquinone] flavoprotein subunit, mitochondrial OS=Homo sapiens GN=SDHA PE=1 SV=2	39.003	18.0723	5	5	5	1	664	72.645	20.811	5
P63104	14-3-3 protein zeta/delta OS=Homo sapiens GN=YWHAZ PE=1 SV=1	27.1545	19.1837	3	5	2	1	245	27.728	18.0827	3
P14866	Heterogeneous nuclear ribonucleoprotein L OS=Homo sapiens GN=HNRNPL PE=1 SV=2	24.437	14.4312	4	5	4	1	589	64.092	16.9229	4
P19823	Inter-alpha-trypsin inhibitor heavy chain H2 OS=Homo sapiens GN=ITIH2 PE=1 SV=2	23.4277	2.74841	3	5	3	1	946	106.397	14.3682	3
P52272	Heterogeneous nuclear ribonucleoprotein M OS=Homo sapiens GN=HNRNPM PE=1 SV=3	22.4552	7.12329	3	5	3	1	730	77.464	17.8077	3
P60842	Eukaryotic initiation factor 4A-I OS=Homo sapiens GN=EIF4A1 PE=1 SV=1	21.1213	14.532	4	5	4	1	406	46.125	17.1982	4
P32969	60S ribosomal protein L9 OS=Homo sapiens GN=RPL9 PE=1 SV=1	20.6335	42.7083	4	5	4	1	192	21.85	16.8111	4
Q12905	Interleukin enhancer-binding factor 2 OS=Homo sapiens GN=ILF2 PE=1 SV=2	20.456	13.0769	3	5	3	1	390	43.035	12.1173	3
Q7KZF4	Staphylococcal nuclease domain-containing protein 1 OS=Homo sapiens GN=SND1 PE=1 SV=1	19.8648	8.68132	5	5	5	1	910	101.934	15.0811	5
O43823	A-kinase anchor protein 8 OS=Homo sapiens GN=AKAP8 PE=1 SV=1	19.563	11.5607	5	5	5	1	692	76.061	13.5274	5
Q01813	ATP-dependent 6-phosphofructokinase, platelet type OS=Homo sapiens GN=PFKP PE=1 SV=2	18.3598	10.5867	5	5	3	1	784	85.542	13.9943	5
P60174	Triosephosphate isomerase OS=Homo sapiens GN=TPI1 PE=1 SV=3	18.0025	23.7762	5	5	5	1	286	30.772	12.9024	5
O75694	Nuclear pore complex protein Nup155 OS=Homo sapiens GN=NUP155 PE=1 SV=1	17.5688	4.74479	4	5	4	1	1391	155.1	13.4938	4
O60313	Dynamin-like 120 kDa protein, mitochondrial OS=Homo sapiens GN=OPA1 PE=1 SV=3	17.1919	7.70833	5	5	5	1	960	111.561	10.5515	5
Q92541	RNA polymerase-associated protein RTF1 homolog OS=Homo sapiens GN=RTF1 PE=1 SV=4	15.9563	8.02817	5	5	5	1	710	80.265	12.6167	5
P25311	Zinc-alpha-2-glycoprotein OS=Homo sapiens GN=AZGP1 PE=1 SV=2	15.4756	20.1342	5	5	5	1	298	34.237	10.1253	5
Q6P3X3	Tetratricopeptide repeat protein 27 OS=Homo sapiens GN=TTC27 PE=1 SV=1	15.2409	7.47331	5	5	5	1	843	96.571	10.3613	5
O60506	Heterogeneous nuclear ribonucleoprotein Q OS=Homo sapiens GN=SYNCRIP PE=1 SV=2	15.0987	9.4703	5	5	2	1	623	69.56	6.90892	5
Q07021	Complement component 1 Q subcomponent-binding protein, mitochondrial OS=Homo sapiens GN=C1QBP PE=1 SV=1	14.6085	14.1844	2	5	2	1	282	31.343	15.1231	2
Q68CQ4	Digestive organ expansion factor homolog OS=Homo sapiens GN=DIEXF PE=1 SV=2	14.1898	8.59788	5	5	5	1	756	87.001	9.5126	5
P02545	Prelamin-A/C OS=Homo sapiens GN=LMNA PE=1 SV=1	14.1606	9.48795	5	5	5	1	664	74.095	9.41183	5
P06899	Histone H2B type 1-J OS=Homo sapiens GN=HIST1H2BJ PE=1 SV=3	13.8451	26.9841	3	5	1	1	126	13.896	14.8116	3
Q86Y56	Dynein assembly factor 5, axonemal OS=Homo sapiens GN=DNAAF5 PE=1 SV=4	13.8316	5.84795	5	5	5	1	855	93.462	7.97518	5
P35579	Myosin-9 OS=Homo sapiens GN=MYH9 PE=1 SV=4	13.6353	3.57143	4	5	4	1	1960	226.392	11.6687	4
Q9UJX5	Anaphase-promoting complex subunit 4 OS=Homo sapiens GN=ANAPC4 PE=1 SV=2	13.0113	6.55941	5	5	5	1	808	92.058	9.56005	5
Q02241	Kinesin-like protein KIF23 OS=Homo sapiens GN=KIF23 PE=1 SV=3	12.9252	5.9375	5	5	5	1	960	109.99	12.0755	5
Q06830	Peroxiredoxin-1 OS=Homo sapiens GN=PRDX1 PE=1 SV=1	12.7205	25.1256	4	5	2	1	199	22.096	8.93262	4
Q9P0L2	Serine/threonine-protein kinase MARK1 OS=Homo sapiens GN=MARK1 PE=1 SV=2	12.6676	7.92453	5	5	5	1	795	88.947	10.351	5
Q8NEM2	SHC SH2 domain-binding protein 1 OS=Homo sapiens GN=SHCBP1 PE=1 SV=3	12.6306	6.84524	5	5	5	1	672	75.642	2.38827	5
P08754	Guanine nucleotide-binding protein G(k) subunit alpha OS=Homo sapiens GN=GNAI3 PE=1 SV=3	11.8291	21.4689	5	5	5	1	354	40.506	7.57176	5
Q92900	Regulator of nonsense transcripts 1 OS=Homo sapiens GN=UPF1 PE=1 SV=2	10.6606	5.66873	5	5	5	1	1129	124.267	5.08734	5
P98082	Disabled homolog 2 OS=Homo sapiens GN=DAB2 PE=1 SV=3	10.2328	9.35065	5	5	5	1	770	82.397	9.41926	5
P53621	Coatomer subunit alpha OS=Homo sapiens GN=COPA PE=1 SV=2	9.9493	5.22876	5	5	5	1	1224	138.258	8.38413	5
Q5VIR6	Vacuolar protein sorting-associated protein 53 homolog OS=Homo sapiens GN=VPS53 PE=1 SV=1	9.92398	9.87124	5	5	5	1	699	79.602	7.93034	5
P68871	Hemoglobin subunit beta OS=Homo sapiens GN=HBB PE=1 SV=2	8.65231	27.2109	4	5	4	1	147	15.988	9.89557	4
P30504	HLA class I histocompatibility antigen, Cw-4 alpha chain OS=Homo sapiens GN=HLA-C PE=1 SV=1	8.55149	7.10383	2	5	2	1	366	40.969	11.614	2
P22735	Protein-glutamine gamma-glutamyltransferase K OS=Homo sapiens GN=TGM1 PE=1 SV=4	8.20236	6.97674	5	5	5	1	817	89.73	4.29349	5
P61247	40S ribosomal protein S3a OS=Homo sapiens GN=RPS3A PE=1 SV=2	7.29073	6.43939	1	5	1	1	264	29.926	9.1798	1
P78362	SRSF protein kinase 2 OS=Homo sapiens GN=SRPK2 PE=1 SV=3	7.19191	5.37791	5	5	1	1	688	77.478	9.36272	5
P16401	Histone H1.5 OS=Homo sapiens GN=HIST1H1B PE=1 SV=3	7.15783	14.6018	4	5	3	1	226	22.566	11.0179	4
Q02543	60S ribosomal protein L18a OS=Homo sapiens GN=RPL18A PE=1 SV=2	7.02191	15.3409	2	5	2	1	176	20.749	14.764	2
P23396	40S ribosomal protein S3 OS=Homo sapiens GN=RPS3 PE=1 SV=2	6.77623	17.6955	3	5	3	1	243	26.671	10.1765	3
P00747	Plasminogen OS=Homo sapiens GN=PLG PE=1 SV=2	6.6146	3.95062	4	5	4	1	810	90.51	8.22649	4
Q9Y5L0	Transportin-3 OS=Homo sapiens GN=TNPO3 PE=1 SV=3	5.16478	5.20043	5	5	5	1	923	104.136	8.6547	5
P07954	Fumarate hydratase, mitochondrial OS=Homo sapiens GN=FH PE=1 SV=3	27.0947	17.451	4	4	4	1	510	54.602	13.1305	4
P78371	T-complex protein 1 subunit beta OS=Homo sapiens GN=CCT2 PE=1 SV=4	25.8065	16.6355	4	4	4	1	535	57.452	18.7431	4
P06396	Gelsolin OS=Homo sapiens GN=GSN PE=1 SV=1	24.0571	6.64962	3	4	3	1	782	85.644	15.2288	3
Q13162	Peroxiredoxin-4 OS=Homo sapiens GN=PRDX4 PE=1 SV=1	23.208	24.7232	4	4	3	1	271	30.521	15.367	4
Q99832	T-complex protein 1 subunit eta OS=Homo sapiens GN=CCT7 PE=1 SV=2	22.9533	14.1805	4	4	4	1	543	59.329	13.9376	4
Q01082	Spectrin beta chain, non-erythrocytic 1 OS=Homo sapiens GN=SPTBN1 PE=1 SV=2	22.0671	2.41117	3	4	3	1	2364	274.439	13.975	3
P00558	Phosphoglycerate kinase 1 OS=Homo sapiens GN=PGK1 PE=1 SV=3	21.8495	16.307	4	4	4	1	417	44.586	14.0356	4
P54886	Delta-1-pyrroline-5-carboxylate synthase OS=Homo sapiens GN=ALDH18A1 PE=1 SV=2	20.2775	8.1761	3	4	3	1	795	87.248	13.3095	3
Q6P2Q9	Pre-mRNA-processing-splicing factor 8 OS=Homo sapiens GN=PRPF8 PE=1 SV=2	18.959	2.44111	4	4	4	1	2335	273.427	10.9551	4
P62906	60S ribosomal protein L10a OS=Homo sapiens GN=RPL10A PE=1 SV=2	18.7349	13.3641	2	4	2	1	217	24.816	11.1994	2
P04075	Fructose-bisphosphate aldolase A OS=Homo sapiens GN=ALDOA PE=1 SV=2	18.4422	12.9121	3	4	3	1	364	39.395	12.0107	3
Q15233	Non-POU domain-containing octamer-binding protein OS=Homo sapiens GN=NONO PE=1 SV=4	18.3968	9.34183	3	4	2	1	471	54.197	12.8216	3
Q8IY81	pre-rRNA processing protein FTSJ3 OS=Homo sapiens GN=FTSJ3 PE=1 SV=2	17.852	7.55608	4	4	4	1	847	96.499	12.1612	4
P49720	Proteasome subunit beta type-3 OS=Homo sapiens GN=PSMB3 PE=1 SV=2	17.8478	16.0976	2	4	2	1	205	22.933	11.8867	2
P31930	Cytochrome b-c1 complex subunit 1, mitochondrial OS=Homo sapiens GN=UQCRC1 PE=1 SV=3	17.3137	8.54167	2	4	2	1	480	52.612	15.3403	2
O14980	Exportin-1 OS=Homo sapiens GN=XPO1 PE=1 SV=1	17.2826	5.69561	4	4	4	1	1071	123.306	12.5117	4
P17858	ATP-dependent 6-phosphofructokinase, liver type OS=Homo sapiens GN=PFKL PE=1 SV=6	16.8145	9.61538	4	4	2	1	780	84.964	12.3545	4
P62888	60S ribosomal protein L30 OS=Homo sapiens GN=RPL30 PE=1 SV=2	16.7504	37.3913	3	4	3	1	115	12.776	12.9017	3
Q99986	Serine/threonine-protein kinase VRK1 OS=Homo sapiens GN=VRK1 PE=1 SV=1	16.5852	15.9091	3	4	3	1	396	45.447	6.93156	3
Q86UP2	Kinectin OS=Homo sapiens GN=KTN1 PE=1 SV=1	16.2826	5.37951	4	4	4	1	1357	156.179	11.11	4
Q12851	Mitogen-activated protein kinase kinase kinase kinase 2 OS=Homo sapiens GN=MAP4K2 PE=1 SV=2	15.8329	6.46341	4	4	4	1	820	91.498	8.24851	4
P18621	60S ribosomal protein L17 OS=Homo sapiens GN=RPL17 PE=1 SV=3	15.4169	8.69565	1	4	1	1	184	21.383	16.8773	1
P08237	ATP-dependent 6-phosphofructokinase, muscle type OS=Homo sapiens GN=PFKM PE=1 SV=2	15.3543	8.71795	4	4	3	1	780	85.128	12.1575	4
P45974	Ubiquitin carboxyl-terminal hydrolase 5 OS=Homo sapiens GN=USP5 PE=1 SV=2	14.7608	7.22611	4	4	4	1	858	95.725	11.3228	4
P20930	Filaggrin OS=Homo sapiens GN=FLG PE=1 SV=3	14.6117	4.40778	4	4	4	1	4061	434.922	13.3738	4
Q17RY0	Cytoplasmic polyadenylation element-binding protein 4 OS=Homo sapiens GN=CPEB4 PE=1 SV=1	13.173	5.89849	3	4	3	1	729	80.102	7.52727	3
Q8N0X7	Spartin OS=Homo sapiens GN=SPG20 PE=1 SV=1	12.8571	6.75676	4	4	4	1	666	72.788	6.5578	4
P12532	Creatine kinase U-type, mitochondrial OS=Homo sapiens GN=CKMT1A PE=1 SV=1	11.1396	14.3885	4	4	4	1	417	47.007	10.3975	4
P62424	60S ribosomal protein L7a OS=Homo sapiens GN=RPL7A PE=1 SV=2	10.5986	15.7895	4	4	4	1	266	29.977	7.9872	4
P15880	40S ribosomal protein S2 OS=Homo sapiens GN=RPS2 PE=1 SV=2	10.3542	10.9215	2	4	2	1	293	31.305	11.6465	2
Q6ZW31	Rho GTPase-activating protein SYDE1 OS=Homo sapiens GN=SYDE1 PE=1 SV=1	10.2795	6.66667	4	4	4	1	735	79.743	5.55895	4
P61313	60S ribosomal protein L15 OS=Homo sapiens GN=RPL15 PE=1 SV=2	10.1051	20.5882	4	4	4	1	204	24.131	7.76535	4
Q96A65	Exocyst complex component 4 OS=Homo sapiens GN=EXOC4 PE=1 SV=1	9.81711	5.13347	4	4	4	1	974	110.429	5.84687	4
P49736	DNA replication licensing factor MCM2 OS=Homo sapiens GN=MCM2 PE=1 SV=4	9.39535	5.0885	4	4	4	1	904	101.832	9.21541	4
Q9H8V3	Protein ECT2 OS=Homo sapiens GN=ECT2 PE=1 SV=4	8.53404	5.68928	4	4	4	1	914	103.439	6.07623	4
O75152	Zinc finger CCCH domain-containing protein 11A OS=Homo sapiens GN=ZC3H11A PE=1 SV=3	8.41321	5.30864	4	4	4	1	810	89.076	9.02261	4
Q86TI2	Dipeptidyl peptidase 9 OS=Homo sapiens GN=DPP9 PE=1 SV=3	8.27349	4.63499	4	4	4	1	863	98.201	8.22032	4
Q8WX93	Palladin OS=Homo sapiens GN=PALLD PE=1 SV=3	8.16595	3.61533	4	4	4	1	1383	150.47	4.43831	4
Q9UPU7	TBC1 domain family member 2B OS=Homo sapiens GN=TBC1D2B PE=1 SV=2	7.73541	3.946	4	4	4	1	963	109.812	5.69589	4
B5ME19	Eukaryotic translation initiation factor 3 subunit C-like protein OS=Homo sapiens GN=EIF3CL PE=3 SV=1	7.71642	4.7046	4	4	4	1	914	105.407	6.69353	4
P05362	Intercellular adhesion molecule 1 OS=Homo sapiens GN=ICAM1 PE=1 SV=2	7.59931	9.3985	4	4	4	1	532	57.789	7.76673	4
P62995	Transformer-2 protein homolog beta OS=Homo sapiens GN=TRA2B PE=1 SV=1	7.45913	10.4167	2	4	2	1	288	33.646	10.3862	2
Q6DN12	Multiple C2 and transmembrane domain-containing protein 2 OS=Homo sapiens GN=MCTP2 PE=1 SV=3	7.18886	4.10023	4	4	4	1	878	99.533	3.6245	4
P26373	60S ribosomal protein L13 OS=Homo sapiens GN=RPL13 PE=1 SV=4	7.04158	16.5877	4	4	4	1	211	24.247	6.80435	4
Q9HCM4	Band 4.1-like protein 5 OS=Homo sapiens GN=EPB41L5 PE=1 SV=3	6.94283	5.8663	3	4	3	1	733	81.805	8.99353	3
Q6UB35	Monofunctional C1-tetrahydrofolate synthase, mitochondrial OS=Homo sapiens GN=MTHFD1L PE=1 SV=1	6.83635	4.60123	4	4	4	1	978	105.724	7.71227	4
Q13435	Splicing factor 3B subunit 2 OS=Homo sapiens GN=SF3B2 PE=1 SV=2	6.44758	3.35196	4	4	4	1	895	100.165	5.67713	4
Q9ULX6	A-kinase anchor protein 8-like OS=Homo sapiens GN=AKAP8L PE=1 SV=3	6.44405	4.48916	3	4	3	1	646	71.604	9.15148	3
Q9HCL2	Glycerol-3-phosphate acyltransferase 1, mitochondrial OS=Homo sapiens GN=GPAM PE=1 SV=3	6.38471	5.43478	4	4	4	1	828	93.735	6.09399	4
P12273	Prolactin-inducible protein OS=Homo sapiens GN=PIP PE=1 SV=1	6.33786	24.6575	3	4	3	1	146	16.562	6.57483	3
Q7Z3Z0	Keratin, type I cytoskeletal 25 OS=Homo sapiens GN=KRT25 PE=1 SV=1	6.22227	10.2222	3	4	1	1	450	49.287	7.68688	3
Q86X52	Chondroitin sulfate synthase 1 OS=Homo sapiens GN=CHSY1 PE=1 SV=3	6.00432	5.3616	4	4	4	1	802	91.726	6.54814	4
Q96AQ6	Pre-B-cell leukemia transcription factor-interacting protein 1 OS=Homo sapiens GN=PBXIP1 PE=1 SV=1	5.63628	6.01915	4	4	4	1	731	80.594	5.37379	4
P05388	60S acidic ribosomal protein P0 OS=Homo sapiens GN=RPLP0 PE=1 SV=1	5.53191	6.94006	2	4	2	1	317	34.252	11.0767	2
Q9H270	Vacuolar protein sorting-associated protein 11 homolog OS=Homo sapiens GN=VPS11 PE=1 SV=1	4.79748	3.71945	4	4	4	1	941	107.768	3.42497	4
O94826	Mitochondrial import receptor subunit TOM70 OS=Homo sapiens GN=TOMM70 PE=1 SV=1	33.014	6.74342	2	3	2	1	608	67.412	17.373	2
P12268	Inosine-5'-monophosphate dehydrogenase 2 OS=Homo sapiens GN=IMPDH2 PE=1 SV=2	25.0367	7.00389	2	3	2	1	514	55.77	16.8357	2
O60832	H/ACA ribonucleoprotein complex subunit 4 OS=Homo sapiens GN=DKC1 PE=1 SV=3	21.9137	5.05837	2	3	2	1	514	57.638	13.8427	2
P22695	Cytochrome b-c1 complex subunit 2, mitochondrial OS=Homo sapiens GN=UQCRC2 PE=1 SV=3	21.217	7.50552	2	3	2	1	453	48.413	12.1609	2
Q13151	Heterogeneous nuclear ribonucleoprotein A0 OS=Homo sapiens GN=HNRNPA0 PE=1 SV=1	21.1115	11.4754	2	3	2	1	305	30.822	14.3003	2
Q9Y2X3	Nucleolar protein 58 OS=Homo sapiens GN=NOP58 PE=1 SV=1	19.4902	6.61626	2	3	2	1	529	59.541	12.7932	2
Q15165	Serum paraoxonase/arylesterase 2 OS=Homo sapiens GN=PON2 PE=1 SV=3	19.367	10.1695	2	3	2	1	354	39.372	10.7073	2
P00966	Argininosuccinate synthase OS=Homo sapiens GN=ASS1 PE=1 SV=2	19.2668	15.7767	3	3	3	1	412	46.501	11.7458	3
Q969Z0	Protein TBRG4 OS=Homo sapiens GN=TBRG4 PE=1 SV=1	17.1309	7.60697	2	3	2	1	631	70.693	11.2984	2
P50454	Serpin H1 OS=Homo sapiens GN=SERPINH1 PE=1 SV=2	16.7921	12.6794	3	3	3	1	418	46.411	12.3659	3
Q15907	Ras-related protein Rab-11B OS=Homo sapiens GN=RAB11B PE=1 SV=4	16.3137	22.4771	3	3	3	1	218	24.473	11.0244	3
P39656	Dolichyl-diphosphooligosaccharide--protein glycosyltransferase 48 kDa subunit OS=Homo sapiens GN=DDOST PE=1 SV=4	15.8824	17.7632	3	3	3	1	456	50.769	14.0945	3
P29692	Elongation factor 1-delta OS=Homo sapiens GN=EEF1D PE=1 SV=5	15.8736	18.5053	3	3	3	1	281	31.103	11.5476	3
P00450	Ceruloplasmin OS=Homo sapiens GN=CP PE=1 SV=1	15.7774	5.44601	3	3	3	1	1065	122.128	12.0557	3
P62195	26S protease regulatory subunit 8 OS=Homo sapiens GN=PSMC5 PE=1 SV=1	15.289	11.33	3	3	2	1	406	45.597	9.71221	3
Q12797	Aspartyl/asparaginyl beta-hydroxylase OS=Homo sapiens GN=ASPH PE=1 SV=3	15.0657	6.72823	3	3	3	1	758	85.809	8.6657	3
P02786	Transferrin receptor protein 1 OS=Homo sapiens GN=TFRC PE=1 SV=2	14.9356	6.05263	3	3	3	1	760	84.818	10.5283	3
P62318	Small nuclear ribonucleoprotein Sm D3 OS=Homo sapiens GN=SNRPD3 PE=1 SV=1	14.8962	16.6667	1	3	1	1	126	13.907	11.5002	1
P52948	Nuclear pore complex protein Nup98-Nup96 OS=Homo sapiens GN=NUP98 PE=1 SV=4	14.3158	2.47661	3	3	3	1	1817	197.457	10.3468	3
Q08554	Desmocollin-1 OS=Homo sapiens GN=DSC1 PE=1 SV=2	14.0163	2.79642	2	3	2	1	894	99.924	10.7907	2
Q8NHH9	Atlastin-2 OS=Homo sapiens GN=ATL2 PE=1 SV=2	14.0025	12.1784	3	3	3	1	583	66.187	11.4748	3
P07910	Heterogeneous nuclear ribonucleoproteins C1/C2 OS=Homo sapiens GN=HNRNPC PE=1 SV=4	13.7515	9.15033	2	3	2	1	306	33.65	10.088	2
P31946	14-3-3 protein beta/alpha OS=Homo sapiens GN=YWHAB PE=1 SV=3	13.6851	19.5122	3	3	2	1	246	28.065	9.27427	3
O75533	Splicing factor 3B subunit 1 OS=Homo sapiens GN=SF3B1 PE=1 SV=3	13.663	3.52761	3	3	3	1	1304	145.738	7.44377	3
P63244	Receptor of activated protein C kinase 1 OS=Homo sapiens GN=RACK1 PE=1 SV=3	13.2466	14.8265	2	3	2	1	317	35.055	11.6228	2
P09661	U2 small nuclear ribonucleoprotein A' OS=Homo sapiens GN=SNRPA1 PE=1 SV=2	12.9427	21.9608	3	3	3	1	255	28.398	8.94772	3
Q15084	Protein disulfide-isomerase A6 OS=Homo sapiens GN=PDIA6 PE=1 SV=1	12.8964	8.63636	3	3	3	1	440	48.091	8.83634	3
P61978	Heterogeneous nuclear ribonucleoprotein K OS=Homo sapiens GN=HNRNPK PE=1 SV=1	12.7595	10.7991	3	3	3	1	463	50.944	10.1164	3
Q5BJF6	Outer dense fiber protein 2 OS=Homo sapiens GN=ODF2 PE=1 SV=1	12.7098	4.34258	3	3	3	1	829	95.342	8.46128	3
Q9Y2L1	Exosome complex exonuclease RRP44 OS=Homo sapiens GN=DIS3 PE=1 SV=2	12.3638	6.15866	3	3	3	1	958	108.934	6.73523	3
P29084	Transcription initiation factor IIE subunit beta OS=Homo sapiens GN=GTF2E2 PE=1 SV=1	12.2735	13.7457	2	3	2	1	291	33.023	7.96429	2
P04843	Dolichyl-diphosphooligosaccharide--protein glycosyltransferase subunit 1 OS=Homo sapiens GN=RPN1 PE=1 SV=1	12.1042	5.10708	2	3	2	1	607	68.527	10.436	2
P11388	DNA topoisomerase 2-alpha OS=Homo sapiens GN=TOP2A PE=1 SV=3	11.8267	2.87394	3	3	3	1	1531	174.276	7.36933	3
Q9UQE7	Structural maintenance of chromosomes protein 3 OS=Homo sapiens GN=SMC3 PE=1 SV=2	11.4388	4.10846	3	3	3	1	1217	141.454	8.6736	3
Q9Y4W6	AFG3-like protein 2 OS=Homo sapiens GN=AFG3L2 PE=1 SV=2	11.395	3.01129	1	3	1	1	797	88.528	12.3078	1
O94829	Importin-13 OS=Homo sapiens GN=IPO13 PE=1 SV=3	11.3608	4.98442	3	3	3	1	963	108.126	8.60451	3
Q07020	60S ribosomal protein L18 OS=Homo sapiens GN=RPL18 PE=1 SV=2	11.1144	18.0851	3	3	3	1	188	21.621	9.87478	3
P84098	60S ribosomal protein L19 OS=Homo sapiens GN=RPL19 PE=1 SV=1	11.11	16.8367	3	3	3	1	196	23.451	5.28078	3
Q13263	Transcription intermediary factor 1-beta OS=Homo sapiens GN=TRIM28 PE=1 SV=5	10.8943	5.86826	3	3	3	1	835	88.493	6.73921	3
Q9BTV4	Transmembrane protein 43 OS=Homo sapiens GN=TMEM43 PE=1 SV=1	10.6968	12.25	2	3	2	1	400	44.847	8.38317	2
P17987	T-complex protein 1 subunit alpha OS=Homo sapiens GN=TCP1 PE=1 SV=1	10.6083	7.73381	3	3	3	1	556	60.306	8.69805	3
P13667	Protein disulfide-isomerase A4 OS=Homo sapiens GN=PDIA4 PE=1 SV=2	10.3929	5.89147	3	3	3	1	645	72.887	8.32897	3
P05109	Protein S100-A8 OS=Homo sapiens GN=S100A8 PE=1 SV=1	10.3457	23.6559	2	3	2	1	93	10.828	8.12944	2
Q13835	Plakophilin-1 OS=Homo sapiens GN=PKP1 PE=1 SV=2	10.1745	5.48862	3	3	3	1	747	82.808	9.47356	3
Q99460	26S proteasome non-ATPase regulatory subunit 1 OS=Homo sapiens GN=PSMD1 PE=1 SV=2	10.0094	5.45645	3	3	3	1	953	105.769	5.50035	3
Q5JTH9	RRP12-like protein OS=Homo sapiens GN=RRP12 PE=1 SV=2	9.90076	2.08173	2	3	2	1	1297	143.611	5.57086	2
P53396	ATP-citrate synthase OS=Homo sapiens GN=ACLY PE=1 SV=3	9.8407	4.63215	3	3	3	1	1101	120.762	5.00348	3
Q6P3W7	SCY1-like protein 2 OS=Homo sapiens GN=SCYL2 PE=1 SV=1	9.81161	4.52099	3	3	3	1	929	103.642	3.34048	3
P56537	Eukaryotic translation initiation factor 6 OS=Homo sapiens GN=EIF6 PE=1 SV=1	9.58737	23.2653	3	3	3	1	245	26.582	7.22873	3
P35613	Basigin OS=Homo sapiens GN=BSG PE=1 SV=2	9.55804	8.83117	2	3	2	1	385	42.174	9.40101	2
Q9UDY8	Mucosa-associated lymphoid tissue lymphoma translocation protein 1 OS=Homo sapiens GN=MALT1 PE=1 SV=1	9.49508	5.21845	3	3	3	1	824	92.213	6.17654	3
P51532	Transcription activator BRG1 OS=Homo sapiens GN=SMARCA4 PE=1 SV=2	9.1223	2.18579	3	3	3	1	1647	184.53	6.17114	3
Q8IWA0	WD repeat-containing protein 75 OS=Homo sapiens GN=WDR75 PE=1 SV=1	9.04388	4.6988	3	3	3	1	830	94.438	7.21554	3
P62280	40S ribosomal protein S11 OS=Homo sapiens GN=RPS11 PE=1 SV=3	8.88141	22.1519	3	3	3	1	158	18.419	6.59059	3
O60763	General vesicular transport factor p115 OS=Homo sapiens GN=USO1 PE=1 SV=2	8.80335	4.67775	3	3	3	1	962	107.828	4.91313	3
Q96T76	MMS19 nucleotide excision repair protein homolog OS=Homo sapiens GN=MMS19 PE=1 SV=2	8.79603	3.1068	3	3	3	1	1030	113.217	5.64606	3
O14641	Segment polarity protein dishevelled homolog DVL-2 OS=Homo sapiens GN=DVL2 PE=1 SV=1	8.78071	4.61957	3	3	3	1	736	78.899	5.26589	3
Q96JC1	Vam6/Vps39-like protein OS=Homo sapiens GN=VPS39 PE=1 SV=2	8.71245	4.74041	3	3	3	1	886	101.744	7.01198	3
P61204	ADP-ribosylation factor 3 OS=Homo sapiens GN=ARF3 PE=1 SV=2	8.64074	21.547	2	3	2	1	181	20.588	6.55989	2
Q658Y4	Protein FAM91A1 OS=Homo sapiens GN=FAM91A1 PE=1 SV=3	8.60156	4.05728	3	3	3	1	838	93.85	7.36511	3
P21796	Voltage-dependent anion-selective channel protein 1 OS=Homo sapiens GN=VDAC1 PE=1 SV=2	8.52164	10.2473	2	3	2	1	283	30.754	6.75159	2
P31151	Protein S100-A7 OS=Homo sapiens GN=S100A7 PE=1 SV=4	8.50991	33.6634	3	3	3	1	101	11.464	6.57037	3
P62829	60S ribosomal protein L23 OS=Homo sapiens GN=RPL23 PE=1 SV=1	8.41838	10.7143	1	3	1	1	140	14.856	8.83067	1
Q86VP6	Cullin-associated NEDD8-dissociated protein 1 OS=Homo sapiens GN=CAND1 PE=1 SV=2	8.33344	3.57724	3	3	3	1	1230	136.289	5.58849	3
Q9UQR1	Zinc finger protein 148 OS=Homo sapiens GN=ZNF148 PE=1 SV=2	8.26805	4.15617	3	3	3	1	794	88.921	6.23427	3
P26640	Valine--tRNA ligase OS=Homo sapiens GN=VARS PE=1 SV=4	8.14071	3.71835	3	3	3	1	1264	140.387	3.08197	3
O14818	Proteasome subunit alpha type-7 OS=Homo sapiens GN=PSMA7 PE=1 SV=1	8.13103	14.9194	2	3	2	1	248	27.87	5.25654	2
P01040	Cystatin-A OS=Homo sapiens GN=CSTA PE=1 SV=1	7.95076	32.6531	3	3	3	1	98	11	5.01615	3
Q96J02	E3 ubiquitin-protein ligase Itchy homolog OS=Homo sapiens GN=ITCH PE=1 SV=2	7.77002	3.87597	3	3	3	1	903	102.738	5.43575	3
P62826	GTP-binding nuclear protein Ran OS=Homo sapiens GN=RAN PE=1 SV=3	7.67451	14.3519	3	3	3	1	216	24.408	8.76358	3
Q9BRD0	BUD13 homolog OS=Homo sapiens GN=BUD13 PE=1 SV=1	7.62718	5.16963	3	3	3	1	619	70.478	5.18634	3
Q96KR1	Zinc finger RNA-binding protein OS=Homo sapiens GN=ZFR PE=1 SV=2	7.04632	4.09683	3	3	3	1	1074	116.939	3.72604	3
P50914	60S ribosomal protein L14 OS=Homo sapiens GN=RPL14 PE=1 SV=4	6.95699	5.5814	1	3	1	1	215	23.417	8.82243	1
P27824	Calnexin OS=Homo sapiens GN=CANX PE=1 SV=2	6.93087	4.39189	2	3	2	1	592	67.526	7.53441	2
P29508	Serpin B3 OS=Homo sapiens GN=SERPINB3 PE=1 SV=2	6.79715	6.66667	3	3	3	1	390	44.537	6.99484	3
Q8N556	Actin filament-associated protein 1 OS=Homo sapiens GN=AFAP1 PE=1 SV=2	6.67384	5.06849	3	3	3	1	730	80.675	7.156	3
P06702	Protein S100-A9 OS=Homo sapiens GN=S100A9 PE=1 SV=1	6.59444	24.5614	2	3	2	1	114	13.234	6.55347	2
Q8WVV4	Protein POF1B OS=Homo sapiens GN=POF1B PE=1 SV=3	6.58056	5.60272	3	3	3	1	589	68.022	6.94413	3
P46781	40S ribosomal protein S9 OS=Homo sapiens GN=RPS9 PE=1 SV=3	6.41746	12.8866	3	3	3	1	194	22.578	5.67718	3
Q15366	Poly(rC)-binding protein 2 OS=Homo sapiens GN=PCBP2 PE=1 SV=1	6.40244	11.7808	2	3	1	1	365	38.556	6.44175	2
Q9NXC5	WD repeat-containing protein mio OS=Homo sapiens GN=MIOS PE=1 SV=2	6.38552	3.2	3	3	3	1	875	98.521	4.03237	3
Q9NZT1	Calmodulin-like protein 5 OS=Homo sapiens GN=CALML5 PE=1 SV=2	6.35008	21.2329	2	3	2	1	146	15.883	7.43305	2
Q6Y2X3	DnaJ homolog subfamily C member 14 OS=Homo sapiens GN=DNAJC14 PE=2 SV=2	6.33322	5.84046	3	3	3	1	702	78.519	2.58164	3
P50416	Carnitine O-palmitoyltransferase 1, liver isoform OS=Homo sapiens GN=CPT1A PE=1 SV=2	6.27221	5.17464	3	3	3	1	773	88.311	4.39203	3
O15042	U2 snRNP-associated SURP motif-containing protein OS=Homo sapiens GN=U2SURP PE=1 SV=2	6.21782	3.30418	3	3	3	1	1029	118.219	4.37494	3
O00459	Phosphatidylinositol 3-kinase regulatory subunit beta OS=Homo sapiens GN=PIK3R2 PE=1 SV=2	6.2155	3.2967	3	3	3	1	728	81.495	3.77105	3
P23490	Loricrin OS=Homo sapiens GN=LOR PE=1 SV=2	5.94854	6.73077	3	3	3	1	312	25.744	6.30428	3
Q15365	Poly(rC)-binding protein 1 OS=Homo sapiens GN=PCBP1 PE=1 SV=2	5.87209	12.0787	2	3	1	1	356	37.474	6.86689	2
Q15262	Receptor-type tyrosine-protein phosphatase kappa OS=Homo sapiens GN=PTPRK PE=1 SV=2	5.81766	2.71022	3	3	3	1	1439	161.998	4.08833	3
Q9UBF8	Phosphatidylinositol 4-kinase beta OS=Homo sapiens GN=PI4KB PE=1 SV=1	5.80318	3.67647	3	3	3	1	816	91.321	2.11576	3
P00533	Epidermal growth factor receptor OS=Homo sapiens GN=EGFR PE=1 SV=2	5.65334	2.39669	3	3	3	1	1210	134.19	1.69647	3
Q7L7V1	Putative pre-mRNA-splicing factor ATP-dependent RNA helicase DHX32 OS=Homo sapiens GN=DHX32 PE=1 SV=1	5.60511	2.69179	2	3	2	1	743	84.364	7.78778	2
Q15517	Corneodesmosin OS=Homo sapiens GN=CDSN PE=1 SV=3	5.57728	5.48204	3	3	3	1	529	51.49	2.71726	3
Q92616	eIF-2-alpha kinase activator GCN1 OS=Homo sapiens GN=GCN1 PE=1 SV=6	5.56309	1.23549	2	3	2	1	2671	292.572	2.79769	2
P47897	Glutamine--tRNA ligase OS=Homo sapiens GN=QARS PE=1 SV=1	5.51317	3.6129	3	3	3	1	775	87.743	5.3871	3
Q03701	CCAAT/enhancer-binding protein zeta OS=Homo sapiens GN=CEBPZ PE=1 SV=3	5.38349	2.56167	3	3	3	1	1054	120.898	6.42807	3
O43747	AP-1 complex subunit gamma-1 OS=Homo sapiens GN=AP1G1 PE=1 SV=5	5.2872	3.28467	3	3	3	1	822	91.293	5.42914	3
Q9Y2W1	Thyroid hormone receptor-associated protein 3 OS=Homo sapiens GN=THRAP3 PE=1 SV=2	5.20452	4.50262	3	3	3	1	955	108.601	4.56265	3
P31944	Caspase-14 OS=Homo sapiens GN=CASP14 PE=1 SV=2	5.05829	12.3967	3	3	3	1	242	27.662	6.29763	3
P04114	Apolipoprotein B-100 OS=Homo sapiens GN=APOB PE=1 SV=2	4.97249	0.482139	3	3	3	1	4563	515.283	1.99839	3
Q9H2U1	ATP-dependent RNA helicase DHX36 OS=Homo sapiens GN=DHX36 PE=1 SV=2	4.4929	4.16667	3	3	3	1	1008	114.688	6.86695	3
P62701	40S ribosomal protein S4, X isoform OS=Homo sapiens GN=RPS4X PE=1 SV=2	4.49287	11.4068	2	3	2	1	263	29.579	5.9611	2
P61626	Lysozyme C OS=Homo sapiens GN=LYZ PE=1 SV=1	4.43322	28.3784	3	3	3	1	148	16.526	0	3
P62917	60S ribosomal protein L8 OS=Homo sapiens GN=RPL8 PE=1 SV=2	3.60856	14.786	3	3	3	1	257	28.007	4.03457	3
Q9UJA3	DNA helicase MCM8 OS=Homo sapiens GN=MCM8 PE=1 SV=2	3.37523	3.09524	3	3	2	1	840	93.638	6.10734	3
O75582	Ribosomal protein S6 kinase alpha-5 OS=Homo sapiens GN=RPS6KA5 PE=1 SV=1	3.23777	2.99252	3	3	3	1	802	89.809	3.66137	3
P02787	Serotransferrin OS=Homo sapiens GN=TF PE=1 SV=3	3.18944	4.58453	2	3	2	1	698	77.014	3.22691	2
Q15147	1-phosphatidylinositol 4,5-bisphosphate phosphodiesterase beta-4 OS=Homo sapiens GN=PLCB4 PE=1 SV=3	0.891097	1.44681	1	3	1	1	1175	134.378	0	1
Q15758	Neutral amino acid transporter B(0) OS=Homo sapiens GN=SLC1A5 PE=1 SV=2	18.83	4.25139	1	2	1	1	541	56.562	9.59312	1
Q9Y5S9	RNA-binding protein 8A OS=Homo sapiens GN=RBM8A PE=1 SV=1	17.6961	13.7931	1	2	1	1	174	19.877	9.69101	1
Q9BTT0	Acidic leucine-rich nuclear phosphoprotein 32 family member E OS=Homo sapiens GN=ANP32E PE=1 SV=1	16.909	13.0597	2	2	2	1	268	30.674	9.99312	2
P40227	T-complex protein 1 subunit zeta OS=Homo sapiens GN=CCT6A PE=1 SV=3	15.8329	6.96798	2	2	2	1	531	57.988	10.3314	2
P30048	Thioredoxin-dependent peroxide reductase, mitochondrial OS=Homo sapiens GN=PRDX3 PE=1 SV=3	14.7631	23.8281	2	2	2	1	256	27.675	9.61606	2
P62081	40S ribosomal protein S7 OS=Homo sapiens GN=RPS7 PE=1 SV=1	14.3207	26.8041	2	2	2	1	194	22.113	10.1514	2
O95202	LETM1 and EF-hand domain-containing protein 1, mitochondrial OS=Homo sapiens GN=LETM1 PE=1 SV=1	14.2655	5.54804	2	2	2	1	739	83.302	8.69985	2
P52597	Heterogeneous nuclear ribonucleoprotein F OS=Homo sapiens GN=HNRNPF PE=1 SV=3	13.7523	4.09639	1	2	1	1	415	45.643	9.5757	1
Q14126	Desmoglein-2 OS=Homo sapiens GN=DSG2 PE=1 SV=2	13.6552	4.47227	2	2	2	1	1118	122.218	7.71978	2
P32119	Peroxiredoxin-2 OS=Homo sapiens GN=PRDX2 PE=1 SV=5	13.5107	17.6768	2	2	1	1	198	21.878	8.14776	2
P04844	Dolichyl-diphosphooligosaccharide--protein glycosyltransferase subunit 2 OS=Homo sapiens GN=RPN2 PE=1 SV=3	13.1338	5.54675	2	2	2	1	631	69.241	8.96573	2
P13804	Electron transfer flavoprotein subunit alpha, mitochondrial OS=Homo sapiens GN=ETFA PE=1 SV=1	13.05	5.10511	1	2	1	1	333	35.058	8.17688	1
P31939	Bifunctional purine biosynthesis protein PURH OS=Homo sapiens GN=ATIC PE=1 SV=3	12.9966	4.05405	2	2	2	1	592	64.575	7.34705	2
P52907	F-actin-capping protein subunit alpha-1 OS=Homo sapiens GN=CAPZA1 PE=1 SV=3	12.5513	13.986	2	2	2	1	286	32.902	6.43037	2
Q7L014	Probable ATP-dependent RNA helicase DDX46 OS=Homo sapiens GN=DDX46 PE=1 SV=2	12.3718	3.10378	2	2	2	1	1031	117.29	7.88301	2
P30154	Serine/threonine-protein phosphatase 2A 65 kDa regulatory subunit A beta isoform OS=Homo sapiens GN=PPP2R1B PE=1 SV=3	12.2481	2.82862	1	2	1	1	601	66.171	6.99148	1
Q9ULV4	Coronin-1C OS=Homo sapiens GN=CORO1C PE=1 SV=1	12.1469	9.49367	2	2	2	1	474	53.215	8.1114	2
P30519	Heme oxygenase 2 OS=Homo sapiens GN=HMOX2 PE=1 SV=2	12.1125	12.6582	2	2	2	1	316	36.01	7.20201	2
P28070	Proteasome subunit beta type-4 OS=Homo sapiens GN=PSMB4 PE=1 SV=4	12.0739	15.9091	2	2	2	1	264	29.185	6.33202	2
P62241	40S ribosomal protein S8 OS=Homo sapiens GN=RPS8 PE=1 SV=2	11.9462	14.4231	2	2	2	1	208	24.19	7.68678	2
P46777	60S ribosomal protein L5 OS=Homo sapiens GN=RPL5 PE=1 SV=3	11.7814	11.7845	2	2	2	1	297	34.341	8.12338	2
Q12769	Nuclear pore complex protein Nup160 OS=Homo sapiens GN=NUP160 PE=1 SV=3	11.7642	2.99443	2	2	2	1	1436	162.017	7.82164	2
Q8NBS9	Thioredoxin domain-containing protein 5 OS=Homo sapiens GN=TXNDC5 PE=1 SV=2	11.624	9.02778	2	2	2	1	432	47.599	11.95	2
Q9NR31	GTP-binding protein SAR1a OS=Homo sapiens GN=SAR1A PE=1 SV=1	11.3685	28.7879	2	2	2	1	198	22.353	10.4127	2
O15213	WD repeat-containing protein 46 OS=Homo sapiens GN=WDR46 PE=1 SV=3	11.3678	5.90164	2	2	2	1	610	68.029	7.47172	2
Q12931	Heat shock protein 75 kDa, mitochondrial OS=Homo sapiens GN=TRAP1 PE=1 SV=3	11.2261	5.96591	2	2	1	1	704	80.06	8.87983	2
P82933	28S ribosomal protein S9, mitochondrial OS=Homo sapiens GN=MRPS9 PE=1 SV=2	11.1882	7.82828	2	2	2	1	396	45.806	5.57147	2
Q6UWP8	Suprabasin OS=Homo sapiens GN=SBSN PE=1 SV=2	10.8704	9.15254	2	2	2	1	590	60.505	8.92446	2
P51553	Isocitrate dehydrogenase [NAD] subunit gamma, mitochondrial OS=Homo sapiens GN=IDH3G PE=1 SV=1	10.8132	11.7048	2	2	2	1	393	42.767	8.17862	2
O75475	PC4 and SFRS1-interacting protein OS=Homo sapiens GN=PSIP1 PE=1 SV=1	10.7054	6.98113	2	2	2	1	530	60.067	7.17893	2
Q00325	Phosphate carrier protein, mitochondrial OS=Homo sapiens GN=SLC25A3 PE=1 SV=2	10.6432	7.73481	2	2	2	1	362	40.069	6.7717	2
Q9H7Z7	Prostaglandin E synthase 2 OS=Homo sapiens GN=PTGES2 PE=1 SV=1	10.5516	10.8753	2	2	2	1	377	41.917	7.20446	2
Q16658	Fascin OS=Homo sapiens GN=FSCN1 PE=1 SV=3	10.5257	4.86815	1	2	1	1	493	54.496	5.20908	1
Q9NQX3	Gephyrin OS=Homo sapiens GN=GPHN PE=1 SV=1	10.4748	3.66848	2	2	2	1	736	79.698	6.13969	2
Q9Y265	RuvB-like 1 OS=Homo sapiens GN=RUVBL1 PE=1 SV=1	10.4152	6.14035	2	2	2	1	456	50.196	6.48522	2
Q9BVP2	Guanine nucleotide-binding protein-like 3 OS=Homo sapiens GN=GNL3 PE=1 SV=2	10.3527	2.91439	2	2	2	1	549	61.954	8.1843	2
P27348	14-3-3 protein theta OS=Homo sapiens GN=YWHAQ PE=1 SV=1	10.3034	11.4286	2	2	1	1	245	27.747	6.54244	2
P30041	Peroxiredoxin-6 OS=Homo sapiens GN=PRDX6 PE=1 SV=3	10.184	7.58929	1	2	1	1	224	25.019	5.8334	1
P08708	40S ribosomal protein S17 OS=Homo sapiens GN=RPS17 PE=1 SV=2	10.1316	33.3333	2	2	2	1	135	15.54	6.81116	2
O95831	Apoptosis-inducing factor 1, mitochondrial OS=Homo sapiens GN=AIFM1 PE=1 SV=1	9.8862	3.42577	1	2	1	1	613	66.859	7.77998	1
Q13347	Eukaryotic translation initiation factor 3 subunit I OS=Homo sapiens GN=EIF3I PE=1 SV=1	9.83916	19.0769	2	2	2	1	325	36.479	9.53065	2
P57740	Nuclear pore complex protein Nup107 OS=Homo sapiens GN=NUP107 PE=1 SV=1	9.82764	4.64865	2	2	2	1	925	106.307	5.07606	2
Q9P2J5	Leucine--tRNA ligase, cytoplasmic OS=Homo sapiens GN=LARS PE=1 SV=2	9.80812	3.57143	2	2	2	1	1176	134.379	5.1873	2
Q7L0Y3	Mitochondrial ribonuclease P protein 1 OS=Homo sapiens GN=TRMT10C PE=1 SV=2	9.79796	4.21836	1	2	1	1	403	47.317	6.28667	1
P26641	Elongation factor 1-gamma OS=Homo sapiens GN=EEF1G PE=1 SV=3	9.58768	3.20366	1	2	1	1	437	50.087	2.74946	1
P42785	Lysosomal Pro-X carboxypeptidase OS=Homo sapiens GN=PRCP PE=1 SV=1	9.53797	8.06452	2	2	2	1	496	55.764	7.16823	2
P14678	Small nuclear ribonucleoprotein-associated proteins B and B' OS=Homo sapiens GN=SNRPB PE=1 SV=2	9.51708	5.41667	1	2	1	1	240	24.594	6.60237	1
P01024	Complement C3 OS=Homo sapiens GN=C3 PE=1 SV=2	9.23166	2.16476	2	2	2	1	1663	187.03	6.72039	2
P55809	Succinyl-CoA:3-ketoacid coenzyme A transferase 1, mitochondrial OS=Homo sapiens GN=OXCT1 PE=1 SV=1	9.22216	4.03846	1	2	1	1	520	56.122	7.50604	1
P46782	40S ribosomal protein S5 OS=Homo sapiens GN=RPS5 PE=1 SV=4	9.18762	13.7255	2	2	2	1	204	22.862	6.012	2
P49821	NADH dehydrogenase [ubiquinone] flavoprotein 1, mitochondrial OS=Homo sapiens GN=NDUFV1 PE=1 SV=4	9.15595	4.31034	1	2	1	1	464	50.785	5.89049	1
Q16822	Phosphoenolpyruvate carboxykinase [GTP], mitochondrial OS=Homo sapiens GN=PCK2 PE=1 SV=3	9.14599	7.96875	2	2	2	1	640	70.685	6.70086	2
Q9H583	HEAT repeat-containing protein 1 OS=Homo sapiens GN=HEATR1 PE=1 SV=3	9.10732	1.6791	2	2	2	1	2144	242.215	6.49003	2
Q15645	Pachytene checkpoint protein 2 homolog OS=Homo sapiens GN=TRIP13 PE=1 SV=2	8.9869	7.87037	2	2	2	1	432	48.52	6.8976	2
P62873	Guanine nucleotide-binding protein G(I)/G(S)/G(T) subunit beta-1 OS=Homo sapiens GN=GNB1 PE=1 SV=3	8.95265	6.76471	1	2	1	1	340	37.353	6.91563	1
P61224	Ras-related protein Rap-1b OS=Homo sapiens GN=RAP1B PE=1 SV=1	8.93244	20.1087	2	2	2	1	184	20.812	6.74737	2
P25398	40S ribosomal protein S12 OS=Homo sapiens GN=RPS12 PE=1 SV=3	8.89866	11.3636	1	2	1	1	132	14.505	6.18431	1
P18754	Regulator of chromosome condensation OS=Homo sapiens GN=RCC1 PE=1 SV=1	8.89524	9.26366	2	2	2	1	421	44.941	6.95188	2
P62753	40S ribosomal protein S6 OS=Homo sapiens GN=RPS6 PE=1 SV=1	8.88614	10.8434	2	2	2	1	249	28.663	6.58804	2
P23528	Cofilin-1 OS=Homo sapiens GN=CFL1 PE=1 SV=3	8.80428	27.1084	2	2	2	1	166	18.491	8.31952	2
Q8IY17	Neuropathy target esterase OS=Homo sapiens GN=PNPLA6 PE=1 SV=2	8.65714	2.12299	2	2	2	1	1366	149.9	6.51508	2
Q9P2R7	Succinate--CoA ligase [ADP-forming] subunit beta, mitochondrial OS=Homo sapiens GN=SUCLA2 PE=1 SV=3	8.44338	5.61555	1	2	1	1	463	50.285	4.12768	1
O43795	Unconventional myosin-Ib OS=Homo sapiens GN=MYO1B PE=1 SV=3	8.35561	2.72887	2	2	2	1	1136	131.902	6.1888	2
Q93009	Ubiquitin carboxyl-terminal hydrolase 7 OS=Homo sapiens GN=USP7 PE=1 SV=2	8.30919	3.81125	2	2	2	1	1102	128.22	6.54323	2
O94925	Glutaminase kidney isoform, mitochondrial OS=Homo sapiens GN=GLS PE=1 SV=1	8.23498	4.93274	2	2	2	1	669	73.414	5.86722	2
O94979	Protein transport protein Sec31A OS=Homo sapiens GN=SEC31A PE=1 SV=3	8.22861	3.19672	2	2	2	1	1220	132.931	3.20434	2
O95573	Long-chain-fatty-acid--CoA ligase 3 OS=Homo sapiens GN=ACSL3 PE=1 SV=3	8.20369	4.86111	2	2	2	1	720	80.368	7.83021	2
P0C7P4	Putative cytochrome b-c1 complex subunit Rieske-like protein 1 OS=Homo sapiens GN=UQCRFS1P1 PE=5 SV=1	8.19092	7.42049	1	2	1	1	283	30.796	6.43978	1
O75439	Mitochondrial-processing peptidase subunit beta OS=Homo sapiens GN=PMPCB PE=1 SV=2	8.17902	8.17996	2	2	2	1	489	54.331	6.02932	2
P60900	Proteasome subunit alpha type-6 OS=Homo sapiens GN=PSMA6 PE=1 SV=1	8.1338	12.6016	2	2	2	1	246	27.382	6.55561	2
P62158	Calmodulin OS=Homo sapiens GN=CALM1 PE=1 SV=2	8.09884	14.7651	1	2	1	1	149	16.827	6.56578	1
Q14692	Ribosome biogenesis protein BMS1 homolog OS=Homo sapiens GN=BMS1 PE=1 SV=1	8.09263	2.26209	2	2	2	1	1282	145.716	5.99684	2
P11908	Ribose-phosphate pyrophosphokinase 2 OS=Homo sapiens GN=PRPS2 PE=1 SV=2	8.08518	8.80503	2	2	2	1	318	34.747	3.70756	2
Q13619	Cullin-4A OS=Homo sapiens GN=CUL4A PE=1 SV=3	8.08337	3.42556	2	2	1	1	759	87.624	4.28146	2
O94874	E3 UFM1-protein ligase 1 OS=Homo sapiens GN=UFL1 PE=1 SV=2	8.03307	4.78589	2	2	2	1	794	89.54	3.17287	2
O00267	Transcription elongation factor SPT5 OS=Homo sapiens GN=SUPT5H PE=1 SV=1	7.93818	3.58786	2	2	2	1	1087	120.925	5.89191	2
P61604	10 kDa heat shock protein, mitochondrial OS=Homo sapiens GN=HSPE1 PE=1 SV=2	7.79773	25.4902	2	2	2	1	102	10.925	6.18532	2
P62191	26S protease regulatory subunit 4 OS=Homo sapiens GN=PSMC1 PE=1 SV=1	7.78645	7.5	2	2	1	1	440	49.154	7.73564	2
Q9UJS0	Calcium-binding mitochondrial carrier protein Aralar2 OS=Homo sapiens GN=SLC25A13 PE=1 SV=2	7.7737	5.77778	2	2	2	1	675	74.129	3.78418	2
Q9BVJ6	U3 small nucleolar RNA-associated protein 14 homolog A OS=Homo sapiens GN=UTP14A PE=1 SV=1	7.70021	4.02075	2	2	2	1	771	87.924	5.66844	2
O43776	Asparagine--tRNA ligase, cytoplasmic OS=Homo sapiens GN=NARS PE=1 SV=1	7.68992	8.39416	2	2	2	1	548	62.903	6.17394	2
P30050	60S ribosomal protein L12 OS=Homo sapiens GN=RPL12 PE=1 SV=1	7.64051	18.7879	2	2	2	1	165	17.808	5.36996	2
Q01469	Fatty acid-binding protein, epidermal OS=Homo sapiens GN=FABP5 PE=1 SV=3	7.63837	23.7037	2	2	2	1	135	15.155	5.26641	2
Q96C36	Pyrroline-5-carboxylate reductase 2 OS=Homo sapiens GN=PYCR2 PE=1 SV=1	7.6179	4.0625	1	2	1	1	320	33.616	6.29184	1
P62244	40S ribosomal protein S15a OS=Homo sapiens GN=RPS15A PE=1 SV=2	7.42026	20.7692	2	2	2	1	130	14.83	5.29083	2
Q96S59	Ran-binding protein 9 OS=Homo sapiens GN=RANBP9 PE=1 SV=1	7.39249	3.42936	2	2	2	1	729	77.798	5.32025	2
Q6YN16	Hydroxysteroid dehydrogenase-like protein 2 OS=Homo sapiens GN=HSDL2 PE=1 SV=1	7.36259	7.6555	2	2	2	1	418	45.366	5.7877	2
Q9P258	Protein RCC2 OS=Homo sapiens GN=RCC2 PE=1 SV=2	7.35976	6.89655	2	2	2	1	522	56.049	6.5155	2
O00303	Eukaryotic translation initiation factor 3 subunit F OS=Homo sapiens GN=EIF3F PE=1 SV=1	7.25714	8.96359	2	2	2	1	357	37.54	3.85812	2
P63241	Eukaryotic translation initiation factor 5A-1 OS=Homo sapiens GN=EIF5A PE=1 SV=2	7.22571	22.7273	2	2	2	1	154	16.821	7.58114	2
P0DME0	Protein SETSIP OS=Homo sapiens GN=SETSIP PE=1 SV=1	7.14856	10.596	2	2	2	1	302	34.861	4.90505	2
P23284	Peptidyl-prolyl cis-trans isomerase B OS=Homo sapiens GN=PPIB PE=1 SV=2	7.14837	12.037	2	2	2	1	216	23.728	5.40912	2
Q9Y230	RuvB-like 2 OS=Homo sapiens GN=RUVBL2 PE=1 SV=3	7.1163	3.67171	1	2	1	1	463	51.125	3.43953	1
O75367	Core histone macro-H2A.1 OS=Homo sapiens GN=H2AFY PE=1 SV=4	6.94397	8.60215	2	2	2	1	372	39.592	5.8634	2
Q92905	COP9 signalosome complex subunit 5 OS=Homo sapiens GN=COPS5 PE=1 SV=4	6.86912	11.3772	2	2	2	1	334	37.555	4.657	2
P51149	Ras-related protein Rab-7a OS=Homo sapiens GN=RAB7A PE=1 SV=1	6.86035	14.4928	2	2	2	1	207	23.475	6.44272	2
Q9HDC9	Adipocyte plasma membrane-associated protein OS=Homo sapiens GN=APMAP PE=1 SV=2	6.83609	13.4615	2	2	2	1	416	46.451	7.03592	2
P54920	Alpha-soluble NSF attachment protein OS=Homo sapiens GN=NAPA PE=1 SV=3	6.74159	10.5085	2	2	2	1	295	33.211	4.57743	2
P33993	DNA replication licensing factor MCM7 OS=Homo sapiens GN=MCM7 PE=1 SV=4	6.71621	3.47705	2	2	2	1	719	81.257	4.99404	2
Q9H269	Vacuolar protein sorting-associated protein 16 homolog OS=Homo sapiens GN=VPS16 PE=1 SV=2	6.6413	3.33731	2	2	2	1	839	94.634	4.64762	2
P51114	Fragile X mental retardation syndrome-related protein 1 OS=Homo sapiens GN=FXR1 PE=1 SV=3	6.59372	4.66989	2	2	1	1	621	69.678	5.15984	2
P04908	Histone H2A type 1-B/E OS=Homo sapiens GN=HIST1H2AB PE=1 SV=2	6.57627	21.5385	2	2	2	1	130	14.127	6.16124	2
Q13206	Probable ATP-dependent RNA helicase DDX10 OS=Homo sapiens GN=DDX10 PE=1 SV=2	6.55576	2.4	2	2	2	1	875	100.825	3.29233	2
Q99714	3-hydroxyacyl-CoA dehydrogenase type-2 OS=Homo sapiens GN=HSD17B10 PE=1 SV=3	6.55014	17.2414	2	2	2	1	261	26.906	5.60548	2
Q13867	Bleomycin hydrolase OS=Homo sapiens GN=BLMH PE=1 SV=1	6.53084	6.81319	2	2	2	1	455	52.528	5.99797	2
P21964	Catechol O-methyltransferase OS=Homo sapiens GN=COMT PE=1 SV=2	6.50929	11.8081	2	2	2	1	271	30.018	3.69535	2
O95235	Kinesin-like protein KIF20A OS=Homo sapiens GN=KIF20A PE=1 SV=1	6.45197	2.69663	2	2	2	1	890	100.215	5.11023	2
Q6ZNB6	NF-X1-type zinc finger protein NFXL1 OS=Homo sapiens GN=NFXL1 PE=1 SV=2	6.41344	2.85401	2	2	2	1	911	101.27	4.74602	2
P24752	Acetyl-CoA acetyltransferase, mitochondrial OS=Homo sapiens GN=ACAT1 PE=1 SV=1	6.37598	9.60187	2	2	2	1	427	45.171	5.00074	2
P28066	Proteasome subunit alpha type-5 OS=Homo sapiens GN=PSMA5 PE=1 SV=3	6.36682	12.8631	2	2	2	1	241	26.394	2.36107	2
O75223	Gamma-glutamylcyclotransferase OS=Homo sapiens GN=GGCT PE=1 SV=1	6.32305	11.7021	2	2	2	1	188	20.994	3.03928	2
Q8NFH4	Nucleoporin Nup37 OS=Homo sapiens GN=NUP37 PE=1 SV=1	6.28668	10.1227	2	2	2	1	326	36.684	3.01626	2
O00567	Nucleolar protein 56 OS=Homo sapiens GN=NOP56 PE=1 SV=4	6.24441	4.7138	2	2	2	1	594	66.009	3.55094	2
P62854	40S ribosomal protein S26 OS=Homo sapiens GN=RPS26 PE=1 SV=3	6.21254	13.0435	1	2	1	1	115	13.007	6.49671	1
P11166	Solute carrier family 2, facilitated glucose transporter member 1 OS=Homo sapiens GN=SLC2A1 PE=1 SV=2	6.20899	3.65854	2	2	2	1	492	54.049	4.70467	2
Q96P63	Serpin B12 OS=Homo sapiens GN=SERPINB12 PE=1 SV=1	6.18856	6.41975	2	2	2	1	405	46.247	6.60008	2
O00410	Importin-5 OS=Homo sapiens GN=IPO5 PE=1 SV=4	6.18495	3.09936	2	2	2	1	1097	123.55	5.63022	2
P83916	Chromobox protein homolog 1 OS=Homo sapiens GN=CBX1 PE=1 SV=1	6.18069	17.8378	2	2	2	1	185	21.405	2.79552	2
P04792	Heat shock protein beta-1 OS=Homo sapiens GN=HSPB1 PE=1 SV=2	6.15669	13.1707	2	2	2	1	205	22.768	4.67275	2
Q15021	Condensin complex subunit 1 OS=Homo sapiens GN=NCAPD2 PE=1 SV=3	6.15335	2.64097	2	2	2	1	1401	157.082	5.33167	2
P51659	Peroxisomal multifunctional enzyme type 2 OS=Homo sapiens GN=HSD17B4 PE=1 SV=3	6.1448	3.80435	2	2	2	1	736	79.636	2.91764	2
P08240	Signal recognition particle receptor subunit alpha OS=Homo sapiens GN=SRPRA PE=1 SV=2	6.1403	4.38871	2	2	2	1	638	69.767	2.86527	2
P51003	Poly(A) polymerase alpha OS=Homo sapiens GN=PAPOLA PE=1 SV=4	6.01234	2.68456	2	2	2	1	745	82.791	3.79042	2
Q16576	Histone-binding protein RBBP7 OS=Homo sapiens GN=RBBP7 PE=1 SV=1	5.97606	5.64706	1	2	1	1	425	47.79	2.79594	1
Q14574	Desmocollin-3 OS=Homo sapiens GN=DSC3 PE=1 SV=3	5.93424	2.67857	2	2	2	1	896	99.906	4.91205	2
Q8TE77	Protein phosphatase Slingshot homolog 3 OS=Homo sapiens GN=SSH3 PE=1 SV=2	5.87592	3.0349	2	2	2	1	659	72.951	4.94721	2
Q96I99	Succinate--CoA ligase [GDP-forming] subunit beta, mitochondrial OS=Homo sapiens GN=SUCLG2 PE=1 SV=2	5.80162	3.47222	1	2	1	1	432	46.481	5.65548	1
Q15910	Histone-lysine N-methyltransferase EZH2 OS=Homo sapiens GN=EZH2 PE=1 SV=2	5.75817	4.1555	2	2	2	1	746	85.309	5.60608	2
P40926	Malate dehydrogenase, mitochondrial OS=Homo sapiens GN=MDH2 PE=1 SV=3	5.7372	6.80473	2	2	2	1	338	35.481	4.3314	2
Q53GQ0	Very-long-chain 3-oxoacyl-CoA reductase OS=Homo sapiens GN=HSD17B12 PE=1 SV=2	5.65777	4.80769	1	2	1	1	312	34.302	6.37453	1
Q14254	Flotillin-2 OS=Homo sapiens GN=FLOT2 PE=1 SV=2	5.58999	6.54206	2	2	2	1	428	47.035	4.62578	2
Q5UIP0	Telomere-associated protein RIF1 OS=Homo sapiens GN=RIF1 PE=1 SV=2	5.55747	1.45631	2	2	2	1	2472	274.294	4.70788	2
Q14498	RNA-binding protein 39 OS=Homo sapiens GN=RBM39 PE=1 SV=2	5.55069	5.09434	2	2	2	1	530	59.343	2.47999	2
Q5T750	Skin-specific protein 32 OS=Homo sapiens GN=XP32 PE=1 SV=1	5.44286	8	2	2	2	1	250	26.219	4.18144	2
Q9Y6Y8	SEC23-interacting protein OS=Homo sapiens GN=SEC23IP PE=1 SV=1	5.39407	1.8	2	2	2	1	1000	111.007	2.17361	2
P62258	14-3-3 protein epsilon OS=Homo sapiens GN=YWHAE PE=1 SV=1	5.39141	11.3725	2	2	1	1	255	29.155	5.06951	2
Q96JP5	E3 ubiquitin-protein ligase ZFP91 OS=Homo sapiens GN=ZFP91 PE=1 SV=1	5.35928	6.49123	2	2	2	1	570	63.406	5.05667	2
P11047	Laminin subunit gamma-1 OS=Homo sapiens GN=LAMC1 PE=1 SV=3	5.33627	1.67806	2	2	2	1	1609	177.489	4.48242	2
P57678	Gem-associated protein 4 OS=Homo sapiens GN=GEMIN4 PE=1 SV=2	5.23316	2.45747	2	2	2	1	1058	119.96	4.74003	2
P49792	E3 SUMO-protein ligase RanBP2 OS=Homo sapiens GN=RANBP2 PE=1 SV=2	5.18158	0.775434	2	2	2	1	3224	357.974	2.68343	2
P35637	RNA-binding protein FUS OS=Homo sapiens GN=FUS PE=1 SV=1	5.16746	3.23194	2	2	2	1	526	53.394	2.91582	2
Q15572	TATA box-binding protein-associated factor RNA polymerase I subunit C OS=Homo sapiens GN=TAF1C PE=1 SV=2	5.12025	3.56732	2	2	2	1	869	95.153	4.75686	2
Q99567	Nuclear pore complex protein Nup88 OS=Homo sapiens GN=NUP88 PE=1 SV=2	5.10472	5.93792	2	2	2	1	741	83.489	5.37999	2
Q9Y3A5	Ribosome maturation protein SBDS OS=Homo sapiens GN=SBDS PE=1 SV=4	4.93986	14	2	2	2	1	250	28.745	4.60016	2
P26368	Splicing factor U2AF 65 kDa subunit OS=Homo sapiens GN=U2AF2 PE=1 SV=4	4.85694	4.63158	1	2	1	1	475	53.467	4.807	1
P32004	Neural cell adhesion molecule L1 OS=Homo sapiens GN=L1CAM PE=1 SV=2	4.83826	1.19332	1	2	1	1	1257	139.915	2.4461	1
Q8WUM0	Nuclear pore complex protein Nup133 OS=Homo sapiens GN=NUP133 PE=1 SV=2	4.79721	3.80623	2	2	2	1	1156	128.898	2.3351	2
Q16643	Drebrin OS=Homo sapiens GN=DBN1 PE=1 SV=4	4.79545	4.93066	2	2	2	1	649	71.385	2.65362	2
P50990	T-complex protein 1 subunit theta OS=Homo sapiens GN=CCT8 PE=1 SV=4	4.76922	7.84672	2	2	2	1	548	59.583	2.19368	2
Q8TAQ2	SWI/SNF complex subunit SMARCC2 OS=Homo sapiens GN=SMARCC2 PE=1 SV=1	4.76237	1.81219	2	2	2	1	1214	132.797	2.06644	2
Q13620	Cullin-4B OS=Homo sapiens GN=CUL4B PE=1 SV=4	4.74448	2.51917	2	2	1	1	913	103.916	4.45609	2
O43290	U4/U6.U5 tri-snRNP-associated protein 1 OS=Homo sapiens GN=SART1 PE=1 SV=1	4.64387	2.625	2	2	2	1	800	90.2	4.14118	2
Q7Z478	ATP-dependent RNA helicase DHX29 OS=Homo sapiens GN=DHX29 PE=1 SV=2	4.55499	1.68006	2	2	2	1	1369	155.139	5.17219	2
Q6ZRP7	Sulfhydryl oxidase 2 OS=Homo sapiens GN=QSOX2 PE=1 SV=3	4.51472	2.72206	2	2	2	1	698	77.48	1.67152	2
Q13838	Spliceosome RNA helicase DDX39B OS=Homo sapiens GN=DDX39B PE=1 SV=1	4.5071	3.27103	1	2	1	1	428	48.96	4.78459	1
P16070	CD44 antigen OS=Homo sapiens GN=CD44 PE=1 SV=3	4.4958	3.09973	2	2	2	1	742	81.487	2.34746	2
Q4V328	GRIP1-associated protein 1 OS=Homo sapiens GN=GRIPAP1 PE=1 SV=1	4.49258	2.49703	2	2	2	1	841	95.931	1.83828	2
P45973	Chromobox protein homolog 5 OS=Homo sapiens GN=CBX5 PE=1 SV=1	4.48812	8.37696	1	2	1	1	191	22.211	5.79292	1
P33176	Kinesin-1 heavy chain OS=Homo sapiens GN=KIF5B PE=1 SV=1	4.48175	2.28453	2	2	2	1	963	109.617	3.92565	2
P19827	Inter-alpha-trypsin inhibitor heavy chain H1 OS=Homo sapiens GN=ITIH1 PE=1 SV=3	4.47925	1.427	1	2	1	1	911	101.326	4.83638	1
Q9UI42	Carboxypeptidase A4 OS=Homo sapiens GN=CPA4 PE=1 SV=2	4.43573	4.27553	2	2	2	1	421	47.322	2.56787	2
Q13868	Exosome complex component RRP4 OS=Homo sapiens GN=EXOSC2 PE=1 SV=2	4.42661	12.628	2	2	2	1	293	32.768	2.27722	2
Q15459	Splicing factor 3A subunit 1 OS=Homo sapiens GN=SF3A1 PE=1 SV=1	4.4108	1.76545	2	2	2	1	793	88.831	4.75607	2
Q8NDT2	Putative RNA-binding protein 15B OS=Homo sapiens GN=RBM15B PE=1 SV=3	4.38618	2.35955	2	2	1	1	890	97.147	4.78232	2
P83731	60S ribosomal protein L24 OS=Homo sapiens GN=RPL24 PE=1 SV=1	4.36769	10.828	2	2	2	1	157	17.768	3.74381	2
Q7L2J0	7SK snRNA methylphosphate capping enzyme OS=Homo sapiens GN=MEPCE PE=1 SV=1	4.1688	2.75762	2	2	2	1	689	74.31	2.61776	2
P43307	Translocon-associated protein subunit alpha OS=Homo sapiens GN=SSR1 PE=1 SV=3	4.1414	5.24476	1	2	1	1	286	32.215	6.10688	1
Q14980	Nuclear mitotic apparatus protein 1 OS=Homo sapiens GN=NUMA1 PE=1 SV=2	4.14026	2.36407	2	2	2	1	2115	238.115	2.45474	2
Q04726	Transducin-like enhancer protein 3 OS=Homo sapiens GN=TLE3 PE=1 SV=2	4.10186	2.46114	2	2	2	1	772	83.364	4.45233	2
Q32P28	Prolyl 3-hydroxylase 1 OS=Homo sapiens GN=P3H1 PE=1 SV=2	4.0987	2.85326	2	2	2	1	736	83.341	3.05258	2
P28288	ATP-binding cassette sub-family D member 3 OS=Homo sapiens GN=ABCD3 PE=1 SV=1	4.05132	2.73141	2	2	1	1	659	75.428	4.07165	2
Q8TEX9	Importin-4 OS=Homo sapiens GN=IPO4 PE=1 SV=2	4.0439	1.75763	1	2	1	1	1081	118.64	2.48031	1
Q9BXJ9	N-alpha-acetyltransferase 15, NatA auxiliary subunit OS=Homo sapiens GN=NAA15 PE=1 SV=1	4.02365	1.84758	2	2	2	1	866	101.208	4.32937	2
P40763	Signal transducer and activator of transcription 3 OS=Homo sapiens GN=STAT3 PE=1 SV=2	4.01214	2.46753	2	2	2	1	770	88.011	2.88854	2
Q16531	DNA damage-binding protein 1 OS=Homo sapiens GN=DDB1 PE=1 SV=1	3.9532	2.10526	2	2	2	1	1140	126.887	2.56096	2
P48681	Nestin OS=Homo sapiens GN=NES PE=1 SV=2	3.95005	1.9124	2	2	2	1	1621	177.332	4.46043	2
O00391	Sulfhydryl oxidase 1 OS=Homo sapiens GN=QSOX1 PE=1 SV=3	3.94212	2.94511	2	2	2	1	747	82.526	3.56732	2
Q13243	Serine/arginine-rich splicing factor 5 OS=Homo sapiens GN=SRSF5 PE=1 SV=1	3.92789	8.82353	2	2	1	1	272	31.245	4.05728	2
Q00341	Vigilin OS=Homo sapiens GN=HDLBP PE=1 SV=2	3.92674	2.05047	2	2	2	1	1268	141.368	4.22858	2
Q96TA1	Niban-like protein 1 OS=Homo sapiens GN=FAM129B PE=1 SV=3	3.91374	3.21716	2	2	2	1	746	84.085	1.85628	2
P17844	Probable ATP-dependent RNA helicase DDX5 OS=Homo sapiens GN=DDX5 PE=1 SV=1	3.75159	3.58306	2	2	2	1	614	69.105	1.91382	2
Q9UNN5	FAS-associated factor 1 OS=Homo sapiens GN=FAF1 PE=1 SV=2	3.73597	3.69231	2	2	2	1	650	73.908	4.1931	2
P40429	60S ribosomal protein L13a OS=Homo sapiens GN=RPL13A PE=1 SV=2	3.67072	8.37438	2	2	2	1	203	23.562	3.76952	2
P45880	Voltage-dependent anion-selective channel protein 2 OS=Homo sapiens GN=VDAC2 PE=1 SV=2	3.6559	11.5646	2	2	2	1	294	31.547	2.01596	2
Q68D10	Protein SPT2 homolog OS=Homo sapiens GN=SPTY2D1 PE=1 SV=3	3.65151	5.69343	2	2	2	1	685	75.553	0	2
Q14137	Ribosome biogenesis protein BOP1 OS=Homo sapiens GN=BOP1 PE=1 SV=2	3.58294	2.94906	2	2	2	1	746	83.577	3.87587	2
P07339	Cathepsin D OS=Homo sapiens GN=CTSD PE=1 SV=1	3.53173	4.85437	2	2	2	1	412	44.524	4.2529	2
Q8TCS8	Polyribonucleotide nucleotidyltransferase 1, mitochondrial OS=Homo sapiens GN=PNPT1 PE=1 SV=2	3.47571	4.08685	2	2	2	1	783	85.897	1.87857	2
Q14684	Ribosomal RNA processing protein 1 homolog B OS=Homo sapiens GN=RRP1B PE=1 SV=3	3.39247	4.35356	2	2	2	1	758	84.375	2.3351	2
P85037	Forkhead box protein K1 OS=Homo sapiens GN=FOXK1 PE=1 SV=1	3.35414	2.31924	2	2	2	1	733	75.411	4.45167	2
Q12959	Disks large homolog 1 OS=Homo sapiens GN=DLG1 PE=1 SV=2	3.32902	4.64602	2	2	2	1	904	100.393	4.62339	2
P02649	Apolipoprotein E OS=Homo sapiens GN=APOE PE=1 SV=1	3.31427	5.36278	2	2	2	1	317	36.132	3.92409	2
P16989	Y-box-binding protein 3 OS=Homo sapiens GN=YBX3 PE=1 SV=4	3.23672	4.56989	1	2	1	1	372	40.066	2.22332	1
Q8TE76	MORC family CW-type zinc finger protein 4 OS=Homo sapiens GN=MORC4 PE=1 SV=2	3.13747	3.09498	2	2	2	1	937	106.281	3.07067	2
Q96HA7	Tonsoku-like protein OS=Homo sapiens GN=TONSL PE=1 SV=2	3.11508	1.45138	2	2	2	1	1378	150.834	4.46628	2
Q9NNW5	WD repeat-containing protein 6 OS=Homo sapiens GN=WDR6 PE=1 SV=1	3.10287	3.92507	2	2	2	1	1121	121.647	5.39901	2
P01857	Ig gamma-1 chain C region OS=Homo sapiens GN=IGHG1 PE=1 SV=1	3.03102	6.06061	2	2	2	1	330	36.083	2.3875	2
O76013	Keratin, type I cuticular Ha6 OS=Homo sapiens GN=KRT36 PE=2 SV=1	2.87845	3.21199	2	2	1	1	467	52.214	3.6112	2
Q99607	ETS-related transcription factor Elf-4 OS=Homo sapiens GN=ELF4 PE=1 SV=1	2.86524	3.16742	2	2	2	1	663	70.686	0	2
P42224	Signal transducer and activator of transcription 1-alpha/beta OS=Homo sapiens GN=STAT1 PE=1 SV=2	2.86311	2.53333	2	2	2	1	750	87.28	1.78691	2
Q13608	Peroxisome assembly factor 2 OS=Homo sapiens GN=PEX6 PE=1 SV=2	2.81724	2.34694	2	2	2	1	980	103.996	2.47116	2
P49711	Transcriptional repressor CTCF OS=Homo sapiens GN=CTCF PE=1 SV=1	2.80435	1.92572	2	2	2	1	727	82.732	2.16367	2
P06312	Ig kappa chain V-IV region OS=Homo sapiens GN=IGKV4-1 PE=1 SV=1	2.75248	13.2231	2	2	2	1	121	13.372	3.95042	2
Q9NYU2	UDP-glucose:glycoprotein glucosyltransferase 1 OS=Homo sapiens GN=UGGT1 PE=1 SV=3	2.72775	2.2508	2	2	2	1	1555	177.078	1.80477	2
Q1KMD3	Heterogeneous nuclear ribonucleoprotein U-like protein 2 OS=Homo sapiens GN=HNRNPUL2 PE=1 SV=1	2.72718	2.54351	2	2	2	1	747	85.052	2.15928	2
Q9BV38	WD repeat-containing protein 18 OS=Homo sapiens GN=WDR18 PE=1 SV=2	2.55752	3.24074	1	2	1	1	432	47.375	4.32506	1
Q6UXI9	Nephronectin OS=Homo sapiens GN=NPNT PE=2 SV=3	2.55155	2.83186	2	2	2	1	565	61.866	0	2
P46013	Antigen KI-67 OS=Homo sapiens GN=MKI67 PE=1 SV=2	2.50832	1.32064	2	2	2	1	3256	358.474	3.51322	2
Q8IWT6	Volume-regulated anion channel subunit LRRC8A OS=Homo sapiens GN=LRRC8A PE=1 SV=1	2.38848	2.59259	2	2	2	1	810	94.139	1.78934	2
Q08380	Galectin-3-binding protein OS=Homo sapiens GN=LGALS3BP PE=1 SV=1	2.31512	5.81197	2	2	2	1	585	65.289	0	2
O95754	Semaphorin-4F OS=Homo sapiens GN=SEMA4F PE=2 SV=2	2.14232	1.55844	2	2	1	1	770	83.458	0	2
Q6IA86	Elongator complex protein 2 OS=Homo sapiens GN=ELP2 PE=1 SV=2	2.10316	1.57385	2	2	2	1	826	92.441	0	2
P02790	Hemopexin OS=Homo sapiens GN=HPX PE=1 SV=2	2.01052	1.94805	2	2	2	1	462	51.643	3.97456	2
O15446	DNA-directed RNA polymerase I subunit RPA34 OS=Homo sapiens GN=CD3EAP PE=1 SV=1	1.80328	6.27451	2	2	2	1	510	54.951	2.00118	2
P52789	Hexokinase-2 OS=Homo sapiens GN=HK2 PE=1 SV=2	1.783	3.59869	2	2	2	1	917	102.313	0	2
Q06210	Glutamine--fructose-6-phosphate aminotransferase [isomerizing] 1 OS=Homo sapiens GN=GFPT1 PE=1 SV=3	1.65442	2.43205	2	2	2	1	699	78.756	0	2
Q12965	Unconventional myosin-Ie OS=Homo sapiens GN=MYO1E PE=1 SV=2	1.26938	1.80505	1	2	1	1	1108	126.982	0	1
Q86VQ6	Thioredoxin reductase 3 OS=Homo sapiens GN=TXNRD3 PE=1 SV=4	0.832387	5.13219	1	2	1	1	643	70.639	0	1
P51665	26S proteasome non-ATPase regulatory subunit 7 OS=Homo sapiens GN=PSMD7 PE=1 SV=2	16.4911	7.40741	1	1	1	1	324	37.002	6.90063	1
O43818	U3 small nucleolar RNA-interacting protein 2 OS=Homo sapiens GN=RRP9 PE=1 SV=1	12.5264	5.89474	1	1	1	1	475	51.809	6.29669	1
P27695	DNA-(apurinic or apyrimidinic site) lyase OS=Homo sapiens GN=APEX1 PE=1 SV=2	11.5906	5.97484	1	1	1	1	318	35.532	5.21453	1
P61289	Proteasome activator complex subunit 3 OS=Homo sapiens GN=PSME3 PE=1 SV=1	10.7373	15.3543	1	1	1	1	254	29.488	6.5529	1
P51858	Hepatoma-derived growth factor OS=Homo sapiens GN=HDGF PE=1 SV=1	10.6178	11.25	1	1	1	1	240	26.772	4.10437	1
P04181	Ornithine aminotransferase, mitochondrial OS=Homo sapiens GN=OAT PE=1 SV=1	9.87648	4.55581	1	1	1	1	439	48.504	5.59079	1
Q9Y3I0	tRNA-splicing ligase RtcB homolog OS=Homo sapiens GN=RTCB PE=1 SV=1	9.694	5.94059	1	1	1	1	505	55.175	6.26064	1
P55083	Microfibril-associated glycoprotein 4 OS=Homo sapiens GN=MFAP4 PE=1 SV=2	9.56912	10.1961	1	1	1	1	255	28.63	6.83933	1
O75607	Nucleoplasmin-3 OS=Homo sapiens GN=NPM3 PE=1 SV=3	9.52057	11.7978	1	1	1	1	178	19.331	5.31495	1
Q15019	Septin-2 OS=Homo sapiens GN=SEPT2 PE=1 SV=1	9.44382	6.37119	1	1	1	1	361	41.461	6.04283	1
P22102	Trifunctional purine biosynthetic protein adenosine-3 OS=Homo sapiens GN=GART PE=1 SV=1	9.44033	1.88119	1	1	1	1	1010	107.699	6.37191	1
Q08257	Quinone oxidoreductase OS=Homo sapiens GN=CRYZ PE=1 SV=1	9.42022	7.29483	1	1	1	1	329	35.185	5.90853	1
P62263	40S ribosomal protein S14 OS=Homo sapiens GN=RPS14 PE=1 SV=3	9.14442	26.4901	1	1	1	1	151	16.263	7.0387	1
Q09028	Histone-binding protein RBBP4 OS=Homo sapiens GN=RBBP4 PE=1 SV=3	9.13188	7.29412	1	1	1	1	425	47.626	5.63634	1
P40692	DNA mismatch repair protein Mlh1 OS=Homo sapiens GN=MLH1 PE=1 SV=1	9.12494	3.04233	1	1	1	1	756	84.548	5.4903	1
Q14166	Tubulin--tyrosine ligase-like protein 12 OS=Homo sapiens GN=TTLL12 PE=1 SV=2	8.98548	3.10559	1	1	1	1	644	74.356	6.00029	1
O43169	Cytochrome b5 type B OS=Homo sapiens GN=CYB5B PE=1 SV=2	8.9535	23.2877	1	1	1	1	146	16.322	7.6524	1
Q13283	Ras GTPase-activating protein-binding protein 1 OS=Homo sapiens GN=G3BP1 PE=1 SV=1	8.92996	6.00858	1	1	1	1	466	52.132	4.82818	1
Q9BXW7	Cat eye syndrome critical region protein 5 OS=Homo sapiens GN=CECR5 PE=1 SV=1	8.82102	5.91017	1	1	1	1	423	46.292	5.61275	1
P06132	Uroporphyrinogen decarboxylase OS=Homo sapiens GN=UROD PE=1 SV=2	8.70997	5.99455	1	1	1	1	367	40.761	5.47103	1
Q86U42	Polyadenylate-binding protein 2 OS=Homo sapiens GN=PABPN1 PE=1 SV=3	8.68403	9.15033	1	1	1	1	306	32.729	6.12011	1
P62841	40S ribosomal protein S15 OS=Homo sapiens GN=RPS15 PE=1 SV=2	8.67778	18.6207	1	1	1	1	145	17.029	6.04504	1
P08559	Pyruvate dehydrogenase E1 component subunit alpha, somatic form, mitochondrial OS=Homo sapiens GN=PDHA1 PE=1 SV=3	8.67101	7.94872	1	1	1	1	390	43.268	5.74582	1
Q9HCC0	Methylcrotonoyl-CoA carboxylase beta chain, mitochondrial OS=Homo sapiens GN=MCCC2 PE=1 SV=1	8.59363	3.5524	1	1	1	1	563	61.294	5.72035	1
Q9NZM1	Myoferlin OS=Homo sapiens GN=MYOF PE=1 SV=1	8.57512	1.11596	1	1	1	1	2061	234.561	4.43278	1
Q6NZI2	Polymerase I and transcript release factor OS=Homo sapiens GN=PTRF PE=1 SV=1	8.56639	4.61538	1	1	1	1	390	43.45	5.40985	1
P60228	Eukaryotic translation initiation factor 3 subunit E OS=Homo sapiens GN=EIF3E PE=1 SV=1	8.54975	4.26966	1	1	1	1	445	52.187	3.78369	1
P54577	Tyrosine--tRNA ligase, cytoplasmic OS=Homo sapiens GN=YARS PE=1 SV=4	8.49295	3.78788	1	1	1	1	528	59.106	4.74916	1
Q92481	Transcription factor AP-2-beta OS=Homo sapiens GN=TFAP2B PE=1 SV=2	8.34361	4.34783	1	1	1	1	460	50.442	4.04137	1
Q969X5	Endoplasmic reticulum-Golgi intermediate compartment protein 1 OS=Homo sapiens GN=ERGIC1 PE=1 SV=1	8.27638	8.27586	1	1	1	1	290	32.571	5.03453	1
P49755	Transmembrane emp24 domain-containing protein 10 OS=Homo sapiens GN=TMED10 PE=1 SV=2	8.11289	7.30594	1	1	1	1	219	24.96	4.35629	1
P51398	28S ribosomal protein S29, mitochondrial OS=Homo sapiens GN=DAP3 PE=1 SV=1	7.97224	4.77387	1	1	1	1	398	45.538	4.60071	1
P54578	Ubiquitin carboxyl-terminal hydrolase 14 OS=Homo sapiens GN=USP14 PE=1 SV=3	7.96981	5.87045	1	1	1	1	494	56.033	5.01899	1
P08243	Asparagine synthetase [glutamine-hydrolyzing] OS=Homo sapiens GN=ASNS PE=1 SV=4	7.89483	3.56506	1	1	1	1	561	64.329	3.36524	1
O15031	Plexin-B2 OS=Homo sapiens GN=PLXNB2 PE=1 SV=3	7.85171	1.52339	1	1	1	1	1838	204.997	4.886	1
P43121	Cell surface glycoprotein MUC18 OS=Homo sapiens GN=MCAM PE=1 SV=2	7.79724	3.40557	1	1	1	1	646	71.563	5.1551	1
P07741	Adenine phosphoribosyltransferase OS=Homo sapiens GN=APRT PE=1 SV=2	7.76981	12.7778	1	1	1	1	180	19.595	5.43011	1
Q8WWY3	U4/U6 small nuclear ribonucleoprotein Prp31 OS=Homo sapiens GN=PRPF31 PE=1 SV=2	7.76904	4.20842	1	1	1	1	499	55.421	4.29713	1
Q99729	Heterogeneous nuclear ribonucleoprotein A/B OS=Homo sapiens GN=HNRNPAB PE=1 SV=2	7.74885	5.72289	1	1	1	1	332	36.202	4.75057	1
Q8IZV5	Retinol dehydrogenase 10 OS=Homo sapiens GN=RDH10 PE=1 SV=1	7.74788	8.79765	1	1	1	1	341	38.062	4.73851	1
O75629	Protein CREG1 OS=Homo sapiens GN=CREG1 PE=1 SV=1	7.65482	9.54545	1	1	1	1	220	24.059	5.65725	1
P78346	Ribonuclease P protein subunit p30 OS=Homo sapiens GN=RPP30 PE=1 SV=1	7.64859	8.58209	1	1	1	1	268	29.303	5.13749	1
P25787	Proteasome subunit alpha type-2 OS=Homo sapiens GN=PSMA2 PE=1 SV=2	7.58253	8.11966	1	1	1	1	234	25.882	4.36593	1
O15160	DNA-directed RNA polymerases I and III subunit RPAC1 OS=Homo sapiens GN=POLR1C PE=1 SV=1	7.48772	5.20231	1	1	1	1	346	39.225	4.99215	1
P49959	Double-strand break repair protein MRE11A OS=Homo sapiens GN=MRE11A PE=1 SV=3	7.47716	3.38983	1	1	1	1	708	80.543	3.35634	1
Q9GZM5	Protein YIPF3 OS=Homo sapiens GN=YIPF3 PE=1 SV=1	7.46407	7.71429	1	1	1	1	350	38.223	4.63889	1
P37802	Transgelin-2 OS=Homo sapiens GN=TAGLN2 PE=1 SV=3	7.37758	9.04523	1	1	1	1	199	22.377	3.88956	1
Q9HD45	Transmembrane 9 superfamily member 3 OS=Homo sapiens GN=TM9SF3 PE=1 SV=2	7.33096	4.41426	1	1	1	1	589	67.843	4.30665	1
O15371	Eukaryotic translation initiation factor 3 subunit D OS=Homo sapiens GN=EIF3D PE=1 SV=1	7.30839	3.46715	1	1	1	1	548	63.932	5.02023	1
Q9Y2Q3	Glutathione S-transferase kappa 1 OS=Homo sapiens GN=GSTK1 PE=1 SV=3	7.24688	11.0619	1	1	1	1	226	25.48	5.43626	1
Q9Y4F1	FERM, RhoGEF and pleckstrin domain-containing protein 1 OS=Homo sapiens GN=FARP1 PE=1 SV=1	7.22863	1.81818	1	1	1	1	1045	118.559	3.64911	1
Q7L5N1	COP9 signalosome complex subunit 6 OS=Homo sapiens GN=COPS6 PE=1 SV=1	7.12246	5.50459	1	1	1	1	327	36.14	4.71307	1
Q9NY93	Probable ATP-dependent RNA helicase DDX56 OS=Homo sapiens GN=DDX56 PE=1 SV=1	7.1069	5.11883	1	1	1	1	547	61.551	4.64699	1
Q9Y262	Eukaryotic translation initiation factor 3 subunit L OS=Homo sapiens GN=EIF3L PE=1 SV=1	7.09275	2.83688	1	1	1	1	564	66.684	3.53972	1
O75083	WD repeat-containing protein 1 OS=Homo sapiens GN=WDR1 PE=1 SV=4	7.07691	3.63036	1	1	1	1	606	66.152	3.89325	1
Q14257	Reticulocalbin-2 OS=Homo sapiens GN=RCN2 PE=1 SV=1	7.03409	5.99369	1	1	1	1	317	36.854	3.67104	1
Q8TEM1	Nuclear pore membrane glycoprotein 210 OS=Homo sapiens GN=NUP210 PE=1 SV=3	7.0259	1.53683	1	1	1	1	1887	204.983	4.45765	1
P30044	Peroxiredoxin-5, mitochondrial OS=Homo sapiens GN=PRDX5 PE=1 SV=4	7.00309	7.94393	1	1	1	1	214	22.073	3.7359	1
P35250	Replication factor C subunit 2 OS=Homo sapiens GN=RFC2 PE=1 SV=3	6.92922	5.36723	1	1	1	1	354	39.132	3.56998	1
P56545	C-terminal-binding protein 2 OS=Homo sapiens GN=CTBP2 PE=1 SV=1	6.72446	4.26966	1	1	1	1	445	48.914	3.28712	1
Q99720	Sigma non-opioid intracellular receptor 1 OS=Homo sapiens GN=SIGMAR1 PE=1 SV=1	6.71579	8.07175	1	1	1	1	223	25.112	2.92697	1
P12081	Histidine--tRNA ligase, cytoplasmic OS=Homo sapiens GN=HARS PE=1 SV=2	6.70885	4.3222	1	1	1	1	509	57.374	4.49514	1
P11498	Pyruvate carboxylase, mitochondrial OS=Homo sapiens GN=PC PE=1 SV=2	6.70093	2.29202	1	1	1	1	1178	129.551	4.68594	1
P23368	NAD-dependent malic enzyme, mitochondrial OS=Homo sapiens GN=ME2 PE=1 SV=1	6.60085	4.10959	1	1	1	1	584	65.402	4.102	1
Q9BQA1	Methylosome protein 50 OS=Homo sapiens GN=WDR77 PE=1 SV=1	6.60033	7.01754	1	1	1	1	342	36.701	4.81854	1
Q9Y2R5	28S ribosomal protein S17, mitochondrial OS=Homo sapiens GN=MRPS17 PE=1 SV=1	6.59912	15.3846	1	1	1	1	130	14.493	4.94887	1
P48643	T-complex protein 1 subunit epsilon OS=Homo sapiens GN=CCT5 PE=1 SV=1	6.56543	2.95749	1	1	1	1	541	59.633	4.23125	1
Q7Z4V5	Hepatoma-derived growth factor-related protein 2 OS=Homo sapiens GN=HDGFRP2 PE=1 SV=1	6.55752	2.53353	1	1	1	1	671	74.272	3.54111	1
O60216	Double-strand-break repair protein rad21 homolog OS=Homo sapiens GN=RAD21 PE=1 SV=2	6.52418	3.01109	1	1	1	1	631	71.645	3.8491	1
Q8IZL8	Proline-, glutamic acid- and leucine-rich protein 1 OS=Homo sapiens GN=PELP1 PE=1 SV=2	6.50059	2.12389	1	1	1	1	1130	119.624	4.16662	1
P06681	Complement C2 OS=Homo sapiens GN=C2 PE=1 SV=2	6.47521	2.26064	1	1	1	1	752	83.214	4.04659	1
Q9UMS4	Pre-mRNA-processing factor 19 OS=Homo sapiens GN=PRPF19 PE=1 SV=1	6.46344	3.37302	1	1	1	1	504	55.146	3.71332	1
P09382	Galectin-1 OS=Homo sapiens GN=LGALS1 PE=1 SV=2	6.43439	11.8519	1	1	1	1	135	14.706	4.35785	1
Q01628	Interferon-induced transmembrane protein 3 OS=Homo sapiens GN=IFITM3 PE=1 SV=2	6.43427	12.0301	1	1	1	1	133	14.622	3.84597	1
P59998	Actin-related protein 2/3 complex subunit 4 OS=Homo sapiens GN=ARPC4 PE=1 SV=3	6.41999	13.0952	1	1	1	1	168	19.654	4.5187	1
Q9BRR6	ADP-dependent glucokinase OS=Homo sapiens GN=ADPGK PE=1 SV=1	6.24688	4.42656	1	1	1	1	497	54.055	5.06689	1
Q9Y2Z4	Tyrosine--tRNA ligase, mitochondrial OS=Homo sapiens GN=YARS2 PE=1 SV=2	6.24588	3.77358	1	1	1	1	477	53.166	4.05324	1
P53634	Dipeptidyl peptidase 1 OS=Homo sapiens GN=CTSC PE=1 SV=2	6.24086	4.75162	1	1	1	1	463	51.82	3.18916	1
Q96DB5	Regulator of microtubule dynamics protein 1 OS=Homo sapiens GN=RMDN1 PE=1 SV=1	6.22592	6.05096	1	1	1	1	314	35.785	4.25445	1
O60306	Intron-binding protein aquarius OS=Homo sapiens GN=AQR PE=1 SV=4	6.21389	1.41414	1	1	1	1	1485	171.186	3.94228	1
Q8IYU8	Calcium uptake protein 2, mitochondrial OS=Homo sapiens GN=MICU2 PE=1 SV=2	6.17012	4.60829	1	1	1	1	434	49.634	3.25182	1
Q9HAV0	Guanine nucleotide-binding protein subunit beta-4 OS=Homo sapiens GN=GNB4 PE=1 SV=3	6.13811	7.05882	1	1	1	1	340	37.543	4.04922	1
Q93008	Probable ubiquitin carboxyl-terminal hydrolase FAF-X OS=Homo sapiens GN=USP9X PE=1 SV=3	6.12177	0.7393	1	1	1	1	2570	292.094	2.97678	1
Q96PK6	RNA-binding protein 14 OS=Homo sapiens GN=RBM14 PE=1 SV=2	6.10485	3.58744	1	1	1	1	669	69.449	5.16282	1
Q9NVM4	Protein arginine N-methyltransferase 7 OS=Homo sapiens GN=PRMT7 PE=1 SV=1	6.04605	3.90173	1	1	1	1	692	78.409	3.40213	1
Q9UHD1	Cysteine and histidine-rich domain-containing protein 1 OS=Homo sapiens GN=CHORDC1 PE=1 SV=2	6.02558	4.51807	1	1	1	1	332	37.466	3.27981	1
P13674	Prolyl 4-hydroxylase subunit alpha-1 OS=Homo sapiens GN=P4HA1 PE=1 SV=2	6.01963	3.74532	1	1	1	1	534	61.011	2.74842	1
P32754	4-hydroxyphenylpyruvate dioxygenase OS=Homo sapiens GN=HPD PE=1 SV=2	5.95039	4.3257	1	1	1	1	393	44.906	3.38175	1
Q92542	Nicastrin OS=Homo sapiens GN=NCSTN PE=1 SV=2	5.945	3.10296	1	1	1	1	709	78.362	4.27135	1
O14979	Heterogeneous nuclear ribonucleoprotein D-like OS=Homo sapiens GN=HNRNPDL PE=1 SV=3	5.9024	4.52381	1	1	1	1	420	46.409	3.50671	1
Q6IAA8	Ragulator complex protein LAMTOR1 OS=Homo sapiens GN=LAMTOR1 PE=1 SV=2	5.86265	14.9068	1	1	1	1	161	17.734	3.48799	1
Q9UHB9	Signal recognition particle subunit SRP68 OS=Homo sapiens GN=SRP68 PE=1 SV=2	5.84649	2.55183	1	1	1	1	627	70.686	3.62933	1
Q96A35	39S ribosomal protein L24, mitochondrial OS=Homo sapiens GN=MRPL24 PE=1 SV=1	5.83773	12.5	1	1	1	1	216	24.899	4.60465	1
P11413	Glucose-6-phosphate 1-dehydrogenase OS=Homo sapiens GN=G6PD PE=1 SV=4	5.83357	2.91262	1	1	1	1	515	59.219	3.50624	1
P42167	Lamina-associated polypeptide 2, isoforms beta/gamma OS=Homo sapiens GN=TMPO PE=1 SV=2	5.79507	5.06608	1	1	1	1	454	50.639	3.31829	1
Q53EL6	Programmed cell death protein 4 OS=Homo sapiens GN=PDCD4 PE=1 SV=2	5.79156	3.62473	1	1	1	1	469	51.703	3.30389	1
P41091	Eukaryotic translation initiation factor 2 subunit 3 OS=Homo sapiens GN=EIF2S3 PE=1 SV=3	5.73212	5.29661	1	1	1	1	472	51.077	5.3602	1
O00505	Importin subunit alpha-4 OS=Homo sapiens GN=KPNA3 PE=1 SV=2	5.73142	6.33397	1	1	1	1	521	57.775	5.67807	1
Q14573	Inositol 1,4,5-trisphosphate receptor type 3 OS=Homo sapiens GN=ITPR3 PE=1 SV=2	5.69875	0.711344	1	1	1	1	2671	303.912	3.64155	1
P61158	Actin-related protein 3 OS=Homo sapiens GN=ACTR3 PE=1 SV=3	5.69336	5.26316	1	1	1	1	418	47.341	4.14771	1
Q92896	Golgi apparatus protein 1 OS=Homo sapiens GN=GLG1 PE=1 SV=2	5.61852	1.4419	1	1	1	1	1179	134.464	4.05582	1
P20645	Cation-dependent mannose-6-phosphate receptor OS=Homo sapiens GN=M6PR PE=1 SV=1	5.60258	6.49819	1	1	1	1	277	30.973	2.92385	1
Q96EP5	DAZ-associated protein 1 OS=Homo sapiens GN=DAZAP1 PE=1 SV=1	5.59843	3.9312	1	1	1	1	407	43.356	3.35655	1
Q6P587	Acylpyruvase FAHD1, mitochondrial OS=Homo sapiens GN=FAHD1 PE=1 SV=2	5.55721	7.14286	1	1	1	1	224	24.827	3.3902	1
P54289	Voltage-dependent calcium channel subunit alpha-2/delta-1 OS=Homo sapiens GN=CACNA2D1 PE=1 SV=3	5.53775	1.63191	1	1	1	1	1103	124.49	2.54023	1
Q9P035	Very-long-chain (3R)-3-hydroxyacyl-CoA dehydratase 3 OS=Homo sapiens GN=HACD3 PE=1 SV=2	5.52506	6.07735	1	1	1	1	362	43.132	4.80879	1
Q16740	ATP-dependent Clp protease proteolytic subunit, mitochondrial OS=Homo sapiens GN=CLPP PE=1 SV=1	5.4613	5.41516	1	1	1	1	277	30.161	3.89615	1
P19623	Spermidine synthase OS=Homo sapiens GN=SRM PE=1 SV=1	5.45383	6.95364	1	1	1	1	302	33.803	3.35033	1
Q9UNE7	E3 ubiquitin-protein ligase CHIP OS=Homo sapiens GN=STUB1 PE=1 SV=2	5.45284	7.92079	1	1	1	1	303	34.834	2.26177	1
P06744	Glucose-6-phosphate isomerase OS=Homo sapiens GN=GPI PE=1 SV=4	5.44081	2.68817	1	1	1	1	558	63.107	3.31496	1
Q5JTV8	Torsin-1A-interacting protein 1 OS=Homo sapiens GN=TOR1AIP1 PE=1 SV=2	5.43914	3.94511	1	1	1	1	583	66.208	3.60763	1
Q02790	Peptidyl-prolyl cis-trans isomerase FKBP4 OS=Homo sapiens GN=FKBP4 PE=1 SV=3	5.43854	4.79303	1	1	1	1	459	51.772	4.53748	1
P12004	Proliferating cell nuclear antigen OS=Homo sapiens GN=PCNA PE=1 SV=1	5.39816	7.27969	1	1	1	1	261	28.75	3.40289	1
O43852	Calumenin OS=Homo sapiens GN=CALU PE=1 SV=2	5.38817	7.61905	1	1	1	1	315	37.084	5.30584	1
P48960	CD97 antigen OS=Homo sapiens GN=CD97 PE=1 SV=4	5.36381	2.03593	1	1	1	1	835	91.809	3.26965	1
Q9BUB7	Transmembrane protein 70, mitochondrial OS=Homo sapiens GN=TMEM70 PE=1 SV=2	5.33433	8.07692	1	1	1	1	260	28.951	4.1207	1
Q99595	Mitochondrial import inner membrane translocase subunit Tim17-A OS=Homo sapiens GN=TIMM17A PE=1 SV=1	5.32763	13.4503	1	1	1	1	171	18.012	3.45554	1
P46783	40S ribosomal protein S10 OS=Homo sapiens GN=RPS10 PE=1 SV=1	5.30627	9.09091	1	1	1	1	165	18.886	4.02376	1
P52747	Zinc finger protein 143 OS=Homo sapiens GN=ZNF143 PE=1 SV=2	5.2926	3.76176	1	1	1	1	638	68.853	3.45668	1
P43304	Glycerol-3-phosphate dehydrogenase, mitochondrial OS=Homo sapiens GN=GPD2 PE=1 SV=3	5.2652	2.20083	1	1	1	1	727	80.802	3.32572	1
Q4J6C6	Prolyl endopeptidase-like OS=Homo sapiens GN=PREPL PE=1 SV=1	5.25885	2.61348	1	1	1	1	727	83.873	3.09194	1
Q15067	Peroxisomal acyl-coenzyme A oxidase 1 OS=Homo sapiens GN=ACOX1 PE=1 SV=3	5.25337	1.9697	1	1	1	1	660	74.376	3.04965	1
P22694	cAMP-dependent protein kinase catalytic subunit beta OS=Homo sapiens GN=PRKACB PE=1 SV=2	5.24672	6.83761	1	1	1	1	351	40.597	3.49979	1
Q9P0I2	ER membrane protein complex subunit 3 OS=Homo sapiens GN=EMC3 PE=1 SV=3	5.23815	9.57854	1	1	1	1	261	29.932	2.54922	1
Q13045	Protein flightless-1 homolog OS=Homo sapiens GN=FLII PE=1 SV=2	5.23597	1.57604	1	1	1	1	1269	144.659	2.75434	1
P31943	Heterogeneous nuclear ribonucleoprotein H OS=Homo sapiens GN=HNRNPH1 PE=1 SV=4	5.22629	3.78619	1	1	1	1	449	49.198	3.26973	1
Q9Y2R4	Probable ATP-dependent RNA helicase DDX52 OS=Homo sapiens GN=DDX52 PE=1 SV=3	5.15064	3.3389	1	1	1	1	599	67.456	3.99766	1
P09622	Dihydrolipoyl dehydrogenase, mitochondrial OS=Homo sapiens GN=DLD PE=1 SV=2	5.13769	6.4833	1	1	1	1	509	54.143	3.01048	1
Q02809	Procollagen-lysine,2-oxoglutarate 5-dioxygenase 1 OS=Homo sapiens GN=PLOD1 PE=1 SV=2	5.11064	2.47593	1	1	1	1	727	83.497	2.96013	1
Q8IYB3	Serine/arginine repetitive matrix protein 1 OS=Homo sapiens GN=SRRM1 PE=1 SV=2	5.07012	3.76106	1	1	1	1	904	102.274	4.87065	1
Q03519	Antigen peptide transporter 2 OS=Homo sapiens GN=TAP2 PE=1 SV=1	5.05869	3.64431	1	1	1	1	686	75.616	2.52575	1
Q96G23	Ceramide synthase 2 OS=Homo sapiens GN=CERS2 PE=1 SV=1	5.03626	5.26316	1	1	1	1	380	44.847	3.34062	1
P48651	Phosphatidylserine synthase 1 OS=Homo sapiens GN=PTDSS1 PE=1 SV=1	5.0027	3.8055	1	1	1	1	473	55.491	3.93215	1
P62750	60S ribosomal protein L23a OS=Homo sapiens GN=RPL23A PE=1 SV=1	4.98213	8.33333	1	1	1	1	156	17.684	2.62634	1
Q13011	Delta(3,5)-Delta(2,4)-dienoyl-CoA isomerase, mitochondrial OS=Homo sapiens GN=ECH1 PE=1 SV=2	4.97388	4.87805	1	1	1	1	328	35.793	3.20492	1
O95232	Luc7-like protein 3 OS=Homo sapiens GN=LUC7L3 PE=1 SV=2	4.93405	3.7037	1	1	1	1	432	51.435	3.75001	1
P61011	Signal recognition particle 54 kDa protein OS=Homo sapiens GN=SRP54 PE=1 SV=1	4.92959	3.76984	1	1	1	1	504	55.668	3.48517	1
Q14318	Peptidyl-prolyl cis-trans isomerase FKBP8 OS=Homo sapiens GN=FKBP8 PE=1 SV=2	4.88339	3.64078	1	1	1	1	412	44.534	2.69281	1
P39748	Flap endonuclease 1 OS=Homo sapiens GN=FEN1 PE=1 SV=1	4.87095	6.84211	1	1	1	1	380	42.566	2.77518	1
P62847	40S ribosomal protein S24 OS=Homo sapiens GN=RPS24 PE=1 SV=1	4.86967	11.2782	1	1	1	1	133	15.413	3.69057	1
Q9Y3B3	Transmembrane emp24 domain-containing protein 7 OS=Homo sapiens GN=TMED7 PE=1 SV=2	4.86455	8.48214	1	1	1	1	224	25.156	3.15516	1
P27482	Calmodulin-like protein 3 OS=Homo sapiens GN=CALML3 PE=1 SV=2	4.85699	11.4094	1	1	1	1	149	16.88	2.77162	1
P27635	60S ribosomal protein L10 OS=Homo sapiens GN=RPL10 PE=1 SV=4	4.83268	12.6168	1	1	1	1	214	24.588	3.10237	1
Q13155	Aminoacyl tRNA synthase complex-interacting multifunctional protein 2 OS=Homo sapiens GN=AIMP2 PE=1 SV=2	4.80771	7.8125	1	1	1	1	320	35.326	2.58039	1
Q63HN8	E3 ubiquitin-protein ligase RNF213 OS=Homo sapiens GN=RNF213 PE=1 SV=3	4.77859	0.326484	1	1	1	1	5207	591.03	2.61958	1
Q9BSJ8	Extended synaptotagmin-1 OS=Homo sapiens GN=ESYT1 PE=1 SV=1	4.7508	1.44928	1	1	1	1	1104	122.78	3.08419	1
P23381	Tryptophan--tRNA ligase, cytoplasmic OS=Homo sapiens GN=WARS PE=1 SV=2	4.73636	3.39703	1	1	1	1	471	53.132	2.77448	1
Q9UKV3	Apoptotic chromatin condensation inducer in the nucleus OS=Homo sapiens GN=ACIN1 PE=1 SV=2	4.72955	1.26771	1	1	1	1	1341	151.771	4.1051	1
Q15363	Transmembrane emp24 domain-containing protein 2 OS=Homo sapiens GN=TMED2 PE=1 SV=1	4.71444	7.9602	1	1	1	1	201	22.746	3.01024	1
O00232	26S proteasome non-ATPase regulatory subunit 12 OS=Homo sapiens GN=PSMD12 PE=1 SV=3	4.70774	2.85088	1	1	1	1	456	52.871	3.11366	1
P22087	rRNA 2'-O-methyltransferase fibrillarin OS=Homo sapiens GN=FBL PE=1 SV=2	4.67346	5.919	1	1	1	1	321	33.763	3.62026	1
Q9H9B4	Sideroflexin-1 OS=Homo sapiens GN=SFXN1 PE=1 SV=4	4.67081	4.65839	1	1	1	1	322	35.596	3.04955	1
Q15382	GTP-binding protein Rheb OS=Homo sapiens GN=RHEB PE=1 SV=1	4.61475	8.69565	1	1	1	1	184	20.485	2.96937	1
P10301	Ras-related protein R-Ras OS=Homo sapiens GN=RRAS PE=1 SV=1	4.57284	7.33945	1	1	1	1	218	23.466	3.01321	1
P49419	Alpha-aminoadipic semialdehyde dehydrogenase OS=Homo sapiens GN=ALDH7A1 PE=1 SV=5	4.55909	5.00928	1	1	1	1	539	58.45	3.41727	1
Q12805	EGF-containing fibulin-like extracellular matrix protein 1 OS=Homo sapiens GN=EFEMP1 PE=1 SV=2	4.55878	5.67951	1	1	1	1	493	54.604	0	1
Q8WUQ7	Cactin OS=Homo sapiens GN=CACTIN PE=1 SV=3	4.55705	1.97889	1	1	1	1	758	88.648	2.53598	1
Q12904	Aminoacyl tRNA synthase complex-interacting multifunctional protein 1 OS=Homo sapiens GN=AIMP1 PE=1 SV=2	4.52783	6.73077	1	1	1	1	312	34.331	3.56917	1
O75208	Ubiquinone biosynthesis protein COQ9, mitochondrial OS=Homo sapiens GN=COQ9 PE=1 SV=1	4.5085	5.66038	1	1	1	1	318	35.487	3.65016	1
O15228	Dihydroxyacetone phosphate acyltransferase OS=Homo sapiens GN=GNPAT PE=1 SV=1	4.48241	2.94118	1	1	1	1	680	77.138	3.04893	1
O75521	Enoyl-CoA delta isomerase 2, mitochondrial OS=Homo sapiens GN=ECI2 PE=1 SV=4	4.4707	4.31472	1	1	1	1	394	43.557	3.3127	1
Q15293	Reticulocalbin-1 OS=Homo sapiens GN=RCN1 PE=1 SV=1	4.46319	3.92749	1	1	1	1	331	38.866	2.86651	1
Q15181	Inorganic pyrophosphatase OS=Homo sapiens GN=PPA1 PE=1 SV=2	4.42424	5.53633	1	1	1	1	289	32.639	3.28226	1
Q9Y490	Talin-1 OS=Homo sapiens GN=TLN1 PE=1 SV=3	4.41919	0.669028	1	1	1	1	2541	269.599	2.83499	1
Q8IWX8	Calcium homeostasis endoplasmic reticulum protein OS=Homo sapiens GN=CHERP PE=1 SV=3	4.39041	1.20087	1	1	1	1	916	103.637	2.63183	1
Q12873	Chromodomain-helicase-DNA-binding protein 3 OS=Homo sapiens GN=CHD3 PE=1 SV=3	4.38626	0.65	1	1	1	1	2000	226.45	3.31063	1
Q9H2D1	Mitochondrial folate transporter/carrier OS=Homo sapiens GN=SLC25A32 PE=1 SV=2	4.36694	7.93651	1	1	1	1	315	35.385	3.22619	1
P46778	60S ribosomal protein L21 OS=Homo sapiens GN=RPL21 PE=1 SV=2	4.35734	9.375	1	1	1	1	160	18.553	3.35481	1
Q9NZI7	Upstream-binding protein 1 OS=Homo sapiens GN=UBP1 PE=1 SV=1	4.31087	3.33333	1	1	1	1	540	60.453	2.72781	1
P52294	Importin subunit alpha-5 OS=Homo sapiens GN=KPNA1 PE=1 SV=3	4.23695	2.60223	1	1	1	1	538	60.184	2.54223	1
Q6PI48	Aspartate--tRNA ligase, mitochondrial OS=Homo sapiens GN=DARS2 PE=1 SV=1	4.21602	2.94574	1	1	1	1	645	73.516	3.60826	1
O15067	Phosphoribosylformylglycinamidine synthase OS=Homo sapiens GN=PFAS PE=1 SV=4	4.18816	1.64425	1	1	1	1	1338	144.643	3.92421	1
Q06033	Inter-alpha-trypsin inhibitor heavy chain H3 OS=Homo sapiens GN=ITIH3 PE=1 SV=2	4.16311	1.46067	1	1	1	1	890	99.787	2.17964	1
O95602	DNA-directed RNA polymerase I subunit RPA1 OS=Homo sapiens GN=POLR1A PE=1 SV=2	4.1549	0.872093	1	1	1	1	1720	194.687	2.79218	1
P51572	B-cell receptor-associated protein 31 OS=Homo sapiens GN=BCAP31 PE=1 SV=3	4.1293	7.72358	1	1	1	1	246	27.974	3.43991	1
Q9UKM9	RNA-binding protein Raly OS=Homo sapiens GN=RALY PE=1 SV=1	4.11924	5.55556	1	1	1	1	306	32.444	2.03623	1
P23921	Ribonucleoside-diphosphate reductase large subunit OS=Homo sapiens GN=RRM1 PE=1 SV=1	4.10718	2.39899	1	1	1	1	792	90.013	0	1
P22234	Multifunctional protein ADE2 OS=Homo sapiens GN=PAICS PE=1 SV=3	4.10287	3.29412	1	1	1	1	425	47.049	2.19342	1
E9PAV3	Nascent polypeptide-associated complex subunit alpha, muscle-specific form OS=Homo sapiens GN=NACA PE=1 SV=1	4.08418	0.721848	1	1	1	1	2078	205.295	1.89221	1
Q96I59	Probable asparagine--tRNA ligase, mitochondrial OS=Homo sapiens GN=NARS2 PE=1 SV=3	4.07779	6.49895	1	1	1	1	477	54.056	3.65813	1
Q9Y5J1	U3 small nucleolar RNA-associated protein 18 homolog OS=Homo sapiens GN=UTP18 PE=1 SV=3	4.06824	2.8777	1	1	1	1	556	61.964	2.75497	1
P13473	Lysosome-associated membrane glycoprotein 2 OS=Homo sapiens GN=LAMP2 PE=1 SV=2	4.05576	2.92683	1	1	1	1	410	44.932	2.90596	1
P54819	Adenylate kinase 2, mitochondrial OS=Homo sapiens GN=AK2 PE=1 SV=2	4.04465	5.43933	1	1	1	1	239	26.461	2.43176	1
Q96BM9	ADP-ribosylation factor-like protein 8A OS=Homo sapiens GN=ARL8A PE=1 SV=1	4.0381	9.13978	1	1	1	1	186	21.402	2.28552	1
Q9UBT2	SUMO-activating enzyme subunit 2 OS=Homo sapiens GN=UBA2 PE=1 SV=2	4.03673	2.34375	1	1	1	1	640	71.179	3.07657	1
Q96EY7	Pentatricopeptide repeat domain-containing protein 3, mitochondrial OS=Homo sapiens GN=PTCD3 PE=1 SV=3	4.00379	3.19303	1	1	1	1	689	78.5	3.19846	1
Q96P47	Arf-GAP with GTPase, ANK repeat and PH domain-containing protein 3 OS=Homo sapiens GN=AGAP3 PE=1 SV=2	4.0027	1.82857	1	1	1	1	875	94.985	2.56868	1
P49411	Elongation factor Tu, mitochondrial OS=Homo sapiens GN=TUFM PE=1 SV=2	3.99055	3.9823	1	1	1	1	452	49.51	2.63778	1
Q9BPW8	Protein NipSnap homolog 1 OS=Homo sapiens GN=NIPSNAP1 PE=1 SV=1	3.97757	9.50704	1	1	1	1	284	33.289	2.54831	1
P01743	Ig heavy chain V-I region HG3 OS=Homo sapiens PE=3 SV=1	3.9307	9.40171	1	1	1	1	117	12.937	2.80649	1
Q9BPX3	Condensin complex subunit 3 OS=Homo sapiens GN=NCAPG PE=1 SV=1	3.90136	1.18227	1	1	1	1	1015	114.262	2.57267	1
O15260	Surfeit locus protein 4 OS=Homo sapiens GN=SURF4 PE=1 SV=3	3.88439	4.83271	1	1	1	1	269	30.374	2.85493	1
O75340	Programmed cell death protein 6 OS=Homo sapiens GN=PDCD6 PE=1 SV=1	3.87746	6.80628	1	1	1	1	191	21.855	3.11452	1
Q9P2W9	Syntaxin-18 OS=Homo sapiens GN=STX18 PE=1 SV=1	3.87387	6.86567	1	1	1	1	335	38.65	2.66643	1
O15355	Protein phosphatase 1G OS=Homo sapiens GN=PPM1G PE=1 SV=1	3.86806	2.1978	1	1	1	1	546	59.235	2.09383	1
Q15428	Splicing factor 3A subunit 2 OS=Homo sapiens GN=SF3A2 PE=1 SV=2	3.86138	4.09483	1	1	1	1	464	49.224	3.35942	1
Q7Z417	Nuclear fragile X mental retardation-interacting protein 2 OS=Homo sapiens GN=NUFIP2 PE=1 SV=1	3.83033	1.8705	1	1	1	1	695	76.075	2.40941	1
Q14683	Structural maintenance of chromosomes protein 1A OS=Homo sapiens GN=SMC1A PE=1 SV=2	3.82362	1.21655	1	1	1	1	1233	143.144	2.34762	1
P15927	Replication protein A 32 kDa subunit OS=Homo sapiens GN=RPA2 PE=1 SV=1	3.79588	8.14815	1	1	1	1	270	29.228	3.1109	1
P55084	Trifunctional enzyme subunit beta, mitochondrial OS=Homo sapiens GN=HADHB PE=1 SV=3	3.79371	7.173	1	1	1	1	474	51.262	4.19571	1
O60907	F-box-like/WD repeat-containing protein TBL1X OS=Homo sapiens GN=TBL1X PE=1 SV=3	3.7778	2.77296	1	1	1	1	577	62.456	2.81298	1
O96019	Actin-like protein 6A OS=Homo sapiens GN=ACTL6A PE=1 SV=1	3.77237	6.99301	1	1	1	1	429	47.43	3.228	1
Q09666	Neuroblast differentiation-associated protein AHNAK OS=Homo sapiens GN=AHNAK PE=1 SV=2	3.7587	0.305603	1	1	1	1	5890	628.699	2.90095	1
Q6IBS0	Twinfilin-2 OS=Homo sapiens GN=TWF2 PE=1 SV=2	3.75473	6.01719	1	1	1	1	349	39.523	2.57611	1
Q6L8Q7	2',5'-phosphodiesterase 12 OS=Homo sapiens GN=PDE12 PE=1 SV=2	3.74208	3.61248	1	1	1	1	609	67.309	0	1
Q9H0P0	Cytosolic 5'-nucleotidase 3A OS=Homo sapiens GN=NT5C3A PE=1 SV=3	3.73471	4.46429	1	1	1	1	336	37.924	2.56912	1
P62820	Ras-related protein Rab-1A OS=Homo sapiens GN=RAB1A PE=1 SV=3	3.72909	8.29268	1	1	1	1	205	22.663	2.4825	1
Q9BR39	Junctophilin-2 OS=Homo sapiens GN=JPH2 PE=1 SV=2	3.72607	2.15517	1	1	1	1	696	74.176	2.11492	1
P24534	Elongation factor 1-beta OS=Homo sapiens GN=EEF1B2 PE=1 SV=3	3.71197	5.77778	1	1	1	1	225	24.748	3.12548	1
O60488	Long-chain-fatty-acid--CoA ligase 4 OS=Homo sapiens GN=ACSL4 PE=1 SV=2	3.70531	2.25035	1	1	1	1	711	79.137	3.62008	1
Q9NV31	U3 small nucleolar ribonucleoprotein protein IMP3 OS=Homo sapiens GN=IMP3 PE=1 SV=1	3.68298	8.69565	1	1	1	1	184	21.837	2.7064	1
P11182	Lipoamide acyltransferase component of branched-chain alpha-keto acid dehydrogenase complex, mitochondrial OS=Homo sapiens GN=DBT PE=1 SV=3	3.67244	3.52697	1	1	1	1	482	53.453	2.53362	1
P62306	Small nuclear ribonucleoprotein F OS=Homo sapiens GN=SNRPF PE=1 SV=1	3.65384	15.1163	1	1	1	1	86	9.719	3.06058	1
Q13561	Dynactin subunit 2 OS=Homo sapiens GN=DCTN2 PE=1 SV=4	3.62415	3.74065	1	1	1	1	401	44.204	2.61782	1
Q92797	Symplekin OS=Homo sapiens GN=SYMPK PE=1 SV=2	3.56831	1.33438	1	1	1	1	1274	141.059	2.87095	1
O14929	Histone acetyltransferase type B catalytic subunit OS=Homo sapiens GN=HAT1 PE=1 SV=1	3.55846	5.01193	1	1	1	1	419	49.481	3.00664	1
O00116	Alkyldihydroxyacetonephosphate synthase, peroxisomal OS=Homo sapiens GN=AGPS PE=1 SV=1	3.54318	3.79939	1	1	1	1	658	72.866	3.19193	1
P63027	Vesicle-associated membrane protein 2 OS=Homo sapiens GN=VAMP2 PE=1 SV=3	3.51456	14.6552	1	1	1	1	116	12.655	2.43383	1
Q9BZZ5	Apoptosis inhibitor 5 OS=Homo sapiens GN=API5 PE=1 SV=3	3.51089	5.15267	1	1	1	1	524	58.968	2.66237	1
P38606	V-type proton ATPase catalytic subunit A OS=Homo sapiens GN=ATP6V1A PE=1 SV=2	3.47743	2.91734	1	1	1	1	617	68.26	2.48584	1
Q12874	Splicing factor 3A subunit 3 OS=Homo sapiens GN=SF3A3 PE=1 SV=1	3.46407	4.99002	1	1	1	1	501	58.812	3.36559	1
Q9BTA9	WW domain-containing adapter protein with coiled-coil OS=Homo sapiens GN=WAC PE=1 SV=3	3.44892	3.09119	1	1	1	1	647	70.681	2.21805	1
O95373	Importin-7 OS=Homo sapiens GN=IPO7 PE=1 SV=1	3.44213	1.15607	1	1	1	1	1038	119.44	1.78042	1
P62861	40S ribosomal protein S30 OS=Homo sapiens GN=FAU PE=1 SV=1	3.43109	16.9492	1	1	1	1	59	6.644	2.39756	1
Q8NEB9	Phosphatidylinositol 3-kinase catalytic subunit type 3 OS=Homo sapiens GN=PIK3C3 PE=1 SV=1	3.42852	1.35287	1	1	1	1	887	101.485	2.41274	1
Q9NZB2	Constitutive coactivator of PPAR-gamma-like protein 1 OS=Homo sapiens GN=FAM120A PE=1 SV=2	3.40727	0.9839	1	1	1	1	1118	121.811	2.12855	1
Q15061	WD repeat-containing protein 43 OS=Homo sapiens GN=WDR43 PE=1 SV=3	3.38806	2.95421	1	1	1	1	677	74.843	2.3977	1
P98194	Calcium-transporting ATPase type 2C member 1 OS=Homo sapiens GN=ATP2C1 PE=1 SV=3	3.38542	1.19695	1	1	1	1	919	100.512	3.28592	1
P42126	Enoyl-CoA delta isomerase 1, mitochondrial OS=Homo sapiens GN=ECI1 PE=1 SV=1	3.37018	4.96689	1	1	1	1	302	32.795	2.74163	1
A2A3N6	Putative PIP5K1A and PSMD4-like protein OS=Homo sapiens GN=PIPSL PE=5 SV=1	3.34766	1.97216	1	1	1	1	862	94.988	2.58747	1
Q9NUJ1	Mycophenolic acid acyl-glucuronide esterase, mitochondrial OS=Homo sapiens GN=ABHD10 PE=1 SV=1	3.34237	5.55556	1	1	1	1	306	33.911	2.675	1
P27540	Aryl hydrocarbon receptor nuclear translocator OS=Homo sapiens GN=ARNT PE=1 SV=1	3.34065	1.90114	1	1	1	1	789	86.582	2.80863	1
P51151	Ras-related protein Rab-9A OS=Homo sapiens GN=RAB9A PE=1 SV=1	3.33866	7.9602	1	1	1	1	201	22.823	0	1
P62910	60S ribosomal protein L32 OS=Homo sapiens GN=RPL32 PE=1 SV=2	3.32057	9.62963	1	1	1	1	135	15.85	2.19788	1
Q96AY3	Peptidyl-prolyl cis-trans isomerase FKBP10 OS=Homo sapiens GN=FKBP10 PE=1 SV=1	3.28283	2.57732	1	1	1	1	582	64.204	2.10586	1
P62136	Serine/threonine-protein phosphatase PP1-alpha catalytic subunit OS=Homo sapiens GN=PPP1CA PE=1 SV=1	3.27311	4.24242	1	1	1	1	330	37.488	0	1
P00491	Purine nucleoside phosphorylase OS=Homo sapiens GN=PNP PE=1 SV=2	3.26488	7.61246	1	1	1	1	289	32.097	3.33593	1
Q15050	Ribosome biogenesis regulatory protein homolog OS=Homo sapiens GN=RRS1 PE=1 SV=2	3.25579	3.56164	1	1	1	1	365	41.168	2.54985	1
Q9H116	GDNF-inducible zinc finger protein 1 OS=Homo sapiens GN=GZF1 PE=1 SV=1	3.24116	3.23488	1	1	1	1	711	80.441	3.45401	1
Q69YN2	CWF19-like protein 1 OS=Homo sapiens GN=CWF19L1 PE=1 SV=2	3.22381	4.46097	1	1	1	1	538	60.581	2.39744	1
P35269	General transcription factor IIF subunit 1 OS=Homo sapiens GN=GTF2F1 PE=1 SV=2	3.19145	3.2882	1	1	1	1	517	58.205	1.91543	1
P62266	40S ribosomal protein S23 OS=Homo sapiens GN=RPS23 PE=1 SV=3	3.18092	7.69231	1	1	1	1	143	15.798	2.17178	1
Q15397	Pumilio homolog 3 OS=Homo sapiens GN=PUM3 PE=1 SV=3	3.16577	2.9321	1	1	1	1	648	73.538	2.15284	1
P00742	Coagulation factor X OS=Homo sapiens GN=F10 PE=1 SV=2	3.16412	3.89344	1	1	1	1	488	54.697	3.4266	1
Q08379	Golgin subfamily A member 2 OS=Homo sapiens GN=GOLGA2 PE=1 SV=3	3.16165	1.89621	1	1	1	1	1002	113.017	0	1
Q9NPA0	ER membrane protein complex subunit 7 OS=Homo sapiens GN=EMC7 PE=1 SV=1	3.14497	10.3306	1	1	1	1	242	26.454	2.75332	1
Q13332	Receptor-type tyrosine-protein phosphatase S OS=Homo sapiens GN=PTPRS PE=1 SV=3	3.13171	0.87269	1	1	1	1	1948	216.905	2.11268	1
P36542	ATP synthase subunit gamma, mitochondrial OS=Homo sapiens GN=ATP5C1 PE=1 SV=1	3.10287	4.02685	1	1	1	1	298	32.975	2.10392	1
P13489	Ribonuclease inhibitor OS=Homo sapiens GN=RNH1 PE=1 SV=2	3.07438	3.2538	1	1	1	1	461	49.941	1.7818	1
Q2TAY7	WD40 repeat-containing protein SMU1 OS=Homo sapiens GN=SMU1 PE=1 SV=2	3.05928	4.67836	1	1	1	1	513	57.507	3.60107	1
Q9UBX3	Mitochondrial dicarboxylate carrier OS=Homo sapiens GN=SLC25A10 PE=1 SV=2	3.03466	8.36237	1	1	1	1	287	31.262	2.4	1
P29590	Protein PML OS=Homo sapiens GN=PML PE=1 SV=3	2.99957	1.24717	1	1	1	1	882	97.489	0	1
Q9Y2X0	Mediator of RNA polymerase II transcription subunit 16 OS=Homo sapiens GN=MED16 PE=1 SV=2	2.97593	1.14025	1	1	1	1	877	96.731	2.23582	1
P15531	Nucleoside diphosphate kinase A OS=Homo sapiens GN=NME1 PE=1 SV=1	2.92592	7.89474	1	1	1	1	152	17.138	2.27852	1
Q15392	Delta(24)-sterol reductase OS=Homo sapiens GN=DHCR24 PE=1 SV=2	2.92482	2.71318	1	1	1	1	516	60.062	2.13782	1
Q04837	Single-stranded DNA-binding protein, mitochondrial OS=Homo sapiens GN=SSBP1 PE=1 SV=1	2.91471	12.1622	1	1	1	1	148	17.249	2.746	1
P10619	Lysosomal protective protein OS=Homo sapiens GN=CTSA PE=1 SV=2	2.91293	2.70833	1	1	1	1	480	54.431	1.78944	1
Q9Y3B4	Splicing factor 3B subunit 6 OS=Homo sapiens GN=SF3B6 PE=1 SV=1	2.90658	11.2	1	1	1	1	125	14.576	2.00373	1
Q3T8J9	GON-4-like protein OS=Homo sapiens GN=GON4L PE=1 SV=1	2.89997	0.490852	1	1	1	1	2241	248.465	2.50426	1
O43175	D-3-phosphoglycerate dehydrogenase OS=Homo sapiens GN=PHGDH PE=1 SV=4	2.86614	2.25141	1	1	1	1	533	56.614	1.86655	1
P19525	Interferon-induced, double-stranded RNA-activated protein kinase OS=Homo sapiens GN=EIF2AK2 PE=1 SV=2	2.86423	2.17786	1	1	1	1	551	62.056	2.38321	1
Q92928	Putative Ras-related protein Rab-1C OS=Homo sapiens GN=RAB1C PE=5 SV=2	2.85511	8.45771	1	1	1	1	201	22.003	2.38	1
Q9BZH6	WD repeat-containing protein 11 OS=Homo sapiens GN=WDR11 PE=1 SV=1	2.84832	0.980392	1	1	1	1	1224	136.598	2.44115	1
P52209	6-phosphogluconate dehydrogenase, decarboxylating OS=Homo sapiens GN=PGD PE=1 SV=3	2.84224	3.51967	1	1	1	1	483	53.106	2.65625	1
Q5T653	39S ribosomal protein L2, mitochondrial OS=Homo sapiens GN=MRPL2 PE=1 SV=2	2.79398	7.21311	1	1	1	1	305	33.28	2.08822	1
P43487	Ran-specific GTPase-activating protein OS=Homo sapiens GN=RANBP1 PE=1 SV=1	2.79156	11.4428	1	1	1	1	201	23.296	3.15508	1
Q8NCN5	Pyruvate dehydrogenase phosphatase regulatory subunit, mitochondrial OS=Homo sapiens GN=PDPR PE=1 SV=2	2.77495	1.13766	1	1	1	1	879	99.301	1.77263	1
P82663	28S ribosomal protein S25, mitochondrial OS=Homo sapiens GN=MRPS25 PE=1 SV=1	2.77006	7.51445	1	1	1	1	173	20.103	2.43217	1
P00367	Glutamate dehydrogenase 1, mitochondrial OS=Homo sapiens GN=GLUD1 PE=1 SV=2	2.76472	4.12186	1	1	1	1	558	61.359	2.63892	1
Q8TB52	F-box only protein 30 OS=Homo sapiens GN=FBXO30 PE=1 SV=3	2.7612	1.34228	1	1	1	1	745	82.251	1.70998	1
Q9NZN4	EH domain-containing protein 2 OS=Homo sapiens GN=EHD2 PE=1 SV=2	2.75056	3.49908	1	1	1	1	543	61.123	0	1
Q13415	Origin recognition complex subunit 1 OS=Homo sapiens GN=ORC1 PE=1 SV=2	2.74909	1.74216	1	1	1	1	861	97.289	2.6194	1
Q86TG7	Retrotransposon-derived protein PEG10 OS=Homo sapiens GN=PEG10 PE=1 SV=2	2.74618	1.27119	1	1	1	1	708	80.122	2.2832	1
Q8TCJ2	Dolichyl-diphosphooligosaccharide--protein glycosyltransferase subunit STT3B OS=Homo sapiens GN=STT3B PE=1 SV=1	2.74328	2.42131	1	1	1	1	826	93.614	2.86898	1
O75874	Isocitrate dehydrogenase [NADP] cytoplasmic OS=Homo sapiens GN=IDH1 PE=1 SV=2	2.73119	5.55556	1	1	1	1	414	46.63	3.29692	1
P40925	Malate dehydrogenase, cytoplasmic OS=Homo sapiens GN=MDH1 PE=1 SV=4	2.72239	4.49102	1	1	1	1	334	36.403	1.93865	1
P20810	Calpastatin OS=Homo sapiens GN=CAST PE=1 SV=4	2.70708	2.54237	1	1	1	1	708	76.526	0	1
P49590	Probable histidine--tRNA ligase, mitochondrial OS=Homo sapiens GN=HARS2 PE=1 SV=1	2.70708	4.34783	1	1	1	1	506	56.852	2.75606	1
Q9BS26	Endoplasmic reticulum resident protein 44 OS=Homo sapiens GN=ERP44 PE=1 SV=1	2.67634	3.69458	1	1	1	1	406	46.941	2.06576	1
Q9BYG3	MKI67 FHA domain-interacting nucleolar phosphoprotein OS=Homo sapiens GN=NIFK PE=1 SV=1	2.66736	4.77816	1	1	1	1	293	34.201	0	1
P15311	Ezrin OS=Homo sapiens GN=EZR PE=1 SV=4	2.62543	2.55973	1	1	1	1	586	69.37	2.32551	1
P62714	Serine/threonine-protein phosphatase 2A catalytic subunit beta isoform OS=Homo sapiens GN=PPP2CB PE=1 SV=1	2.62033	4.53074	1	1	1	1	309	35.552	2.21843	1
Q9NZJ0	Denticleless protein homolog OS=Homo sapiens GN=DTL PE=1 SV=3	2.61979	1.23288	1	1	1	1	730	79.417	2.33865	1
Q16698	2,4-dienoyl-CoA reductase, mitochondrial OS=Homo sapiens GN=DECR1 PE=1 SV=1	2.61565	5.37313	1	1	1	1	335	36.045	2.20835	1
Q9Y3Q3	Transmembrane emp24 domain-containing protein 3 OS=Homo sapiens GN=TMED3 PE=1 SV=1	2.56368	8.75576	1	1	1	1	217	24.761	0	1
Q96AE4	Far upstream element-binding protein 1 OS=Homo sapiens GN=FUBP1 PE=1 SV=3	2.54151	3.10559	1	1	1	1	644	67.518	1.9992	1
Q13564	NEDD8-activating enzyme E1 regulatory subunit OS=Homo sapiens GN=NAE1 PE=1 SV=1	2.53269	5.43071	1	1	1	1	534	60.209	2.90529	1
Q9Y224	UPF0568 protein C14orf166 OS=Homo sapiens GN=C14orf166 PE=1 SV=1	2.52827	6.55738	1	1	1	1	244	28.051	2.61734	1
P42285	Superkiller viralicidic activity 2-like 2 OS=Homo sapiens GN=SKIV2L2 PE=1 SV=3	2.52158	1.34357	1	1	1	1	1042	117.729	0	1
Q12986	Transcriptional repressor NF-X1 OS=Homo sapiens GN=NFX1 PE=1 SV=2	2.51428	0.982143	1	1	1	1	1120	124.312	1.83103	1
P25786	Proteasome subunit alpha type-1 OS=Homo sapiens GN=PSMA1 PE=1 SV=1	2.50252	7.60456	1	1	1	1	263	29.537	2.67575	1
O96008	Mitochondrial import receptor subunit TOM40 homolog OS=Homo sapiens GN=TOMM40 PE=1 SV=1	2.47886	9.41828	1	1	1	1	361	37.869	2.41533	1
O75052	Carboxyl-terminal PDZ ligand of neuronal nitric oxide synthase protein OS=Homo sapiens GN=NOS1AP PE=1 SV=3	2.47638	2.17391	1	1	1	1	506	56.115	0	1
P18206	Vinculin OS=Homo sapiens GN=VCL PE=1 SV=4	2.47418	0.970018	1	1	1	1	1134	123.722	2.00556	1
Q9P0V3	SH3 domain-binding protein 4 OS=Homo sapiens GN=SH3BP4 PE=1 SV=1	2.47353	1.45379	1	1	1	1	963	107.428	2.57758	1
Q9UJZ1	Stomatin-like protein 2, mitochondrial OS=Homo sapiens GN=STOML2 PE=1 SV=1	2.46496	4.77528	1	1	1	1	356	38.51	1.62707	1
P82921	28S ribosomal protein S21, mitochondrial OS=Homo sapiens GN=MRPS21 PE=1 SV=2	2.46433	16.092	1	1	1	1	87	10.734	2.46117	1
Q99798	Aconitate hydratase, mitochondrial OS=Homo sapiens GN=ACO2 PE=1 SV=2	2.45581	3.46154	1	1	1	1	780	85.372	2.72803	1
Q14643	Inositol 1,4,5-trisphosphate receptor type 1 OS=Homo sapiens GN=ITPR1 PE=1 SV=3	2.45482	0.543872	1	1	1	1	2758	313.729	2.56422	1
Q8TEQ6	Gem-associated protein 5 OS=Homo sapiens GN=GEMIN5 PE=1 SV=3	2.44843	0.66313	1	1	1	1	1508	168.483	2.01071	1
O60885	Bromodomain-containing protein 4 OS=Homo sapiens GN=BRD4 PE=1 SV=2	2.44831	0.587372	1	1	1	1	1362	152.124	2.39011	1
O60664	Perilipin-3 OS=Homo sapiens GN=PLIN3 PE=1 SV=3	2.4338	3.91705	1	1	1	1	434	47.046	2.13277	1
P05155	Plasma protease C1 inhibitor OS=Homo sapiens GN=SERPING1 PE=1 SV=2	2.42992	2	1	1	1	1	500	55.119	2.57283	1
P42229	Signal transducer and activator of transcription 5A OS=Homo sapiens GN=STAT5A PE=1 SV=1	2.4232	1.1335	1	1	1	1	794	90.59	2.51227	1
Q9Y6C9	Mitochondrial carrier homolog 2 OS=Homo sapiens GN=MTCH2 PE=1 SV=1	2.41195	4.29043	1	1	1	1	303	33.309	1.90561	1
Q8IVT2	Mitotic interactor and substrate of PLK1 OS=Homo sapiens GN=MISP PE=1 SV=1	2.41016	2.35641	1	1	1	1	679	75.311	1.93055	1
P68400	Casein kinase II subunit alpha OS=Homo sapiens GN=CSNK2A1 PE=1 SV=1	2.40938	3.83632	1	1	1	1	391	45.115	2.18309	1
Q8N7X1	RNA-binding motif protein, X-linked-like-3 OS=Homo sapiens GN=RBMXL3 PE=2 SV=2	2.40362	1.31209	1	1	1	1	1067	114.868	1.9055	1
P47914	60S ribosomal protein L29 OS=Homo sapiens GN=RPL29 PE=1 SV=2	2.40154	9.43396	1	1	1	1	159	17.741	2.56957	1
Q9H568	Actin-like protein 8 OS=Homo sapiens GN=ACTL8 PE=1 SV=1	2.37768	4.09836	1	1	1	1	366	41.334	0	1
P02788	Lactotransferrin OS=Homo sapiens GN=LTF PE=1 SV=6	2.3532	1.26761	1	1	1	1	710	78.132	2.16155	1
Q71SY5	Mediator of RNA polymerase II transcription subunit 25 OS=Homo sapiens GN=MED25 PE=1 SV=2	2.35311	2.40964	1	1	1	1	747	78.121	2.16598	1
Q14527	Helicase-like transcription factor OS=Homo sapiens GN=HLTF PE=1 SV=2	2.32239	0.891972	1	1	1	1	1009	113.857	0	1
P01859	Ig gamma-2 chain C region OS=Homo sapiens GN=IGHG2 PE=1 SV=2	2.32239	2.76074	1	1	1	1	326	35.878	2.28995	1
Q8NCA5	Protein FAM98A OS=Homo sapiens GN=FAM98A PE=1 SV=1	2.30417	2.89017	1	1	1	1	519	55.366	1.84139	1
Q5HYK3	2-methoxy-6-polyprenyl-1,4-benzoquinol methylase, mitochondrial OS=Homo sapiens GN=COQ5 PE=1 SV=2	2.30233	6.72783	1	1	1	1	327	37.117	2.9541	1
Q14247	Src substrate cortactin OS=Homo sapiens GN=CTTN PE=1 SV=2	2.29835	5.81818	1	1	1	1	550	61.549	2.8279	1
A6NFQ2	TRPM8 channel-associated factor 2 OS=Homo sapiens GN=TCAF2 PE=1 SV=2	2.28693	0.979325	1	1	1	1	919	100.841	1.90127	1
Q15542	Transcription initiation factor TFIID subunit 5 OS=Homo sapiens GN=TAF5 PE=1 SV=3	2.28408	1.25	1	1	1	1	800	86.776	1.97952	1
O95969	Secretoglobin family 1D member 2 OS=Homo sapiens GN=SCGB1D2 PE=2 SV=1	2.27654	10	1	1	1	1	90	9.918	2.11518	1
Q9H1E3	Nuclear ubiquitous casein and cyclin-dependent kinase substrate 1 OS=Homo sapiens GN=NUCKS1 PE=1 SV=1	2.26624	7.81893	1	1	1	1	243	27.28	0	1
Q3B820	Protein FAM161A OS=Homo sapiens GN=FAM161A PE=1 SV=2	2.24642	2.57576	1	1	1	1	660	76.704	2.74785	1
Q14118	Dystroglycan OS=Homo sapiens GN=DAG1 PE=1 SV=2	2.24086	1.67598	1	1	1	1	895	97.381	0	1
P30049	ATP synthase subunit delta, mitochondrial OS=Homo sapiens GN=ATP5D PE=1 SV=2	2.2324	8.33333	1	1	1	1	168	17.479	2.45494	1
P49915	GMP synthase [glutamine-hydrolyzing] OS=Homo sapiens GN=GMPS PE=1 SV=1	2.22709	2.5974	1	1	1	1	693	76.667	0	1
O15269	Serine palmitoyltransferase 1 OS=Homo sapiens GN=SPTLC1 PE=1 SV=1	2.19057	2.95983	1	1	1	1	473	52.71	2.23122	1
Q9H501	ESF1 homolog OS=Homo sapiens GN=ESF1 PE=1 SV=1	2.17224	1.05758	1	1	1	1	851	98.735	2.22751	1
Q53GS9	U4/U6.U5 tri-snRNP-associated protein 2 OS=Homo sapiens GN=USP39 PE=1 SV=2	2.17012	2.12389	1	1	1	1	565	65.34	2.01105	1
Q9H9Y6	DNA-directed RNA polymerase I subunit RPA2 OS=Homo sapiens GN=POLR1B PE=1 SV=2	2.16564	1.4978	1	1	1	1	1135	128.146	2.2943	1
O43264	Centromere/kinetochore protein zw10 homolog OS=Homo sapiens GN=ZW10 PE=1 SV=3	2.16027	1.15533	1	1	1	1	779	88.773	1.85441	1
P20290	Transcription factor BTF3 OS=Homo sapiens GN=BTF3 PE=1 SV=1	2.11031	13.5922	1	1	1	1	206	22.154	2.73526	1
Q9BW92	Threonine--tRNA ligase, mitochondrial OS=Homo sapiens GN=TARS2 PE=1 SV=1	2.09648	3.34262	1	1	1	1	718	80.985	0	1
Q96QK1	Vacuolar protein sorting-associated protein 35 OS=Homo sapiens GN=VPS35 PE=1 SV=2	2.09264	2.01005	1	1	1	1	796	91.649	0	1
P30711	Glutathione S-transferase theta-1 OS=Homo sapiens GN=GSTT1 PE=1 SV=4	2.0913	7.91667	1	1	1	1	240	27.318	0	1
Q8WWM7	Ataxin-2-like protein OS=Homo sapiens GN=ATXN2L PE=1 SV=2	2.09007	0.837209	1	1	1	1	1075	113.304	2.0117	1
Q16610	Extracellular matrix protein 1 OS=Homo sapiens GN=ECM1 PE=1 SV=2	2.07227	2.40741	1	1	1	1	540	60.635	2.85715	1
Q96KG9	N-terminal kinase-like protein OS=Homo sapiens GN=SCYL1 PE=1 SV=1	2.06606	1.23762	1	1	1	1	808	89.575	2.01596	1
O43837	Isocitrate dehydrogenase [NAD] subunit beta, mitochondrial OS=Homo sapiens GN=IDH3B PE=1 SV=2	2.0231	4.15584	1	1	1	1	385	42.157	0	1
P11177	Pyruvate dehydrogenase E1 component subunit beta, mitochondrial OS=Homo sapiens GN=PDHB PE=1 SV=3	2.02187	4.45682	1	1	1	1	359	39.208	2.32298	1
Q13310	Polyadenylate-binding protein 4 OS=Homo sapiens GN=PABPC4 PE=1 SV=1	2.01728	2.63975	1	1	1	1	644	70.738	0	1
P57059	Serine/threonine-protein kinase SIK1 OS=Homo sapiens GN=SIK1 PE=1 SV=2	2.01651	1.02171	1	1	1	1	783	84.848	1.73352	1
P30084	Enoyl-CoA hydratase, mitochondrial OS=Homo sapiens GN=ECHS1 PE=1 SV=4	1.969	4.82759	1	1	1	1	290	31.367	0	1
P78316	Nucleolar protein 14 OS=Homo sapiens GN=NOP14 PE=1 SV=3	1.969	1.05018	1	1	1	1	857	97.607	1.90125	1
P62851	40S ribosomal protein S25 OS=Homo sapiens GN=RPS25 PE=1 SV=1	1.95979	7.2	1	1	1	1	125	13.734	2.06685	1
P43897	Elongation factor Ts, mitochondrial OS=Homo sapiens GN=TSFM PE=1 SV=2	1.94769	6.76923	1	1	1	1	325	35.368	0	1
Q9UNP9	Peptidyl-prolyl cis-trans isomerase E OS=Homo sapiens GN=PPIE PE=1 SV=1	1.92702	4.98339	1	1	1	1	301	33.41	2.75424	1
P07737	Profilin-1 OS=Homo sapiens GN=PFN1 PE=1 SV=2	1.90309	11.4286	1	1	1	1	140	15.045	2.34918	1
Q9BYD2	39S ribosomal protein L9, mitochondrial OS=Homo sapiens GN=MRPL9 PE=1 SV=2	1.9024	6.36704	1	1	1	1	267	30.224	2.09049	1
Q9H3S7	Tyrosine-protein phosphatase non-receptor type 23 OS=Homo sapiens GN=PTPN23 PE=1 SV=1	1.85387	0.794621	1	1	1	1	1636	178.861	0	1
Q14204	Cytoplasmic dynein 1 heavy chain 1 OS=Homo sapiens GN=DYNC1H1 PE=1 SV=5	1.84406	0.301334	1	1	1	1	4646	532.072	1.8605	1
P61619	Protein transport protein Sec61 subunit alpha isoform 1 OS=Homo sapiens GN=SEC61A1 PE=1 SV=2	1.84254	1.89076	1	1	1	1	476	52.231	1.88208	1
P27105	Erythrocyte band 7 integral membrane protein OS=Homo sapiens GN=STOM PE=1 SV=3	1.82974	4.16667	1	1	1	1	288	31.711	1.65368	1
O75911	Short-chain dehydrogenase/reductase 3 OS=Homo sapiens GN=DHRS3 PE=1 SV=2	1.82915	5.62914	1	1	1	1	302	33.527	2.2021	1
Q02040	A-kinase anchor protein 17A OS=Homo sapiens GN=AKAP17A PE=1 SV=2	1.81163	1.29496	1	1	1	1	695	80.686	1.65501	1
P51610	Host cell factor 1 OS=Homo sapiens GN=HCFC1 PE=1 SV=2	1.80939	1.42506	1	1	1	1	2035	208.602	2.18225	1
Q9Y2U8	Inner nuclear membrane protein Man1 OS=Homo sapiens GN=LEMD3 PE=1 SV=2	1.78225	1.20746	1	1	1	1	911	99.935	2.00739	1
Q8N8S7	Protein enabled homolog OS=Homo sapiens GN=ENAH PE=1 SV=2	1.7428	1.69205	1	1	1	1	591	66.47	1.69067	1
Q14008	Cytoskeleton-associated protein 5 OS=Homo sapiens GN=CKAP5 PE=1 SV=3	1.73353	0.836614	1	1	1	1	2032	225.352	2.14272	1
Q8NFW8	N-acylneuraminate cytidylyltransferase OS=Homo sapiens GN=CMAS PE=1 SV=2	1.70333	2.76498	1	1	1	1	434	48.349	1.86087	1
P40616	ADP-ribosylation factor-like protein 1 OS=Homo sapiens GN=ARL1 PE=1 SV=1	1.68173	7.73481	1	1	1	1	181	20.404	0	1
P53701	Cytochrome c-type heme lyase OS=Homo sapiens GN=HCCS PE=1 SV=1	1.67203	4.85075	1	1	1	1	268	30.582	1.65105	1
A2RTX5	Probable threonine--tRNA ligase 2, cytoplasmic OS=Homo sapiens GN=TARSL2 PE=1 SV=1	1.66514	1.24688	1	1	1	1	802	92.586	0	1
P10599	Thioredoxin OS=Homo sapiens GN=TXN PE=1 SV=3	1.65936	8.57143	1	1	1	1	105	11.73	2.29859	1
Q9BYE4	Small proline-rich protein 2G OS=Homo sapiens GN=SPRR2G PE=3 SV=1	1.65916	17.8082	1	1	1	1	73	8.152	2.35553	1
Q6DD88	Atlastin-3 OS=Homo sapiens GN=ATL3 PE=1 SV=1	1.65738	2.21811	1	1	1	1	541	60.503	2.02215	1
O75843	AP-1 complex subunit gamma-like 2 OS=Homo sapiens GN=AP1G2 PE=1 SV=1	1.6562	1.27389	1	1	1	1	785	87.062	1.62937	1
Q96AG4	Leucine-rich repeat-containing protein 59 OS=Homo sapiens GN=LRRC59 PE=1 SV=1	1.61137	4.88599	1	1	1	1	307	34.909	2.95788	1
Q14914	Prostaglandin reductase 1 OS=Homo sapiens GN=PTGR1 PE=1 SV=2	1.60276	6.99088	1	1	1	1	329	35.847	0	1
P49588	Alanine--tRNA ligase, cytoplasmic OS=Homo sapiens GN=AARS PE=1 SV=2	1.60223	0.826446	1	1	1	1	968	106.743	0	1
P43652	Afamin OS=Homo sapiens GN=AFM PE=1 SV=1	1.59981	1.16861	1	1	1	1	599	69.024	0	1
Q8IZ52	Chondroitin sulfate synthase 2 OS=Homo sapiens GN=CHPF PE=1 SV=2	1.59448	1.93548	1	1	1	1	775	85.414	0	1
P07996	Thrombospondin-1 OS=Homo sapiens GN=THBS1 PE=1 SV=2	1.5822	1.45299	1	1	1	1	1170	129.3	2.01959	1
O00629	Importin subunit alpha-3 OS=Homo sapiens GN=KPNA4 PE=1 SV=1	1.56384	5.56622	1	1	1	1	521	57.851	0	1
Q8NEM7	Transcription factor SPT20 homolog OS=Homo sapiens GN=SUPT20H PE=1 SV=2	1.55893	0.898588	1	1	1	1	779	85.735	0	1
P48444	Coatomer subunit delta OS=Homo sapiens GN=ARCN1 PE=1 SV=1	1.55878	6.26223	1	1	1	1	511	57.174	2.705	1
Q8NCN4	E3 ubiquitin-protein ligase RNF169 OS=Homo sapiens GN=RNF169 PE=1 SV=2	1.54944	1.55367	1	1	1	1	708	77.147	0	1
O60264	SWI/SNF-related matrix-associated actin-dependent regulator of chromatin subfamily A member 5 OS=Homo sapiens GN=SMARCA5 PE=1 SV=1	1.54821	1.42586	1	1	1	1	1052	121.828	0	1
P54136	Arginine--tRNA ligase, cytoplasmic OS=Homo sapiens GN=RARS PE=1 SV=2	1.54729	1.81818	1	1	1	1	660	75.331	1.61432	1
Q5SRD1	Putative mitochondrial import inner membrane translocase subunit Tim23B OS=Homo sapiens GN=TIMM23B PE=5 SV=2	1.52827	7.7821	1	1	1	1	257	28.03	2.05893	1
O14617	AP-3 complex subunit delta-1 OS=Homo sapiens GN=AP3D1 PE=1 SV=1	1.52593	0.780572	1	1	1	1	1153	130.076	1.71417	1
A8K2U0	Alpha-2-macroglobulin-like protein 1 OS=Homo sapiens GN=A2ML1 PE=1 SV=3	1.49812	0.894085	1	1	1	1	1454	161.004	0	1
P26639	Threonine--tRNA ligase, cytoplasmic OS=Homo sapiens GN=TARS PE=1 SV=3	1.48638	1.38313	1	1	1	1	723	83.382	1.9103	1
Q99728	BRCA1-associated RING domain protein 1 OS=Homo sapiens GN=BARD1 PE=1 SV=2	1.47147	1.5444	1	1	1	1	777	86.593	2.1368	1
P42357	Histidine ammonia-lyase OS=Homo sapiens GN=HAL PE=1 SV=1	1.47031	1.21766	1	1	1	1	657	72.652	1.7084	1
Q9UIA9	Exportin-7 OS=Homo sapiens GN=XPO7 PE=1 SV=3	1.4603	0.735971	1	1	1	1	1087	123.828	0	1
P31948	Stress-induced-phosphoprotein 1 OS=Homo sapiens GN=STIP1 PE=1 SV=1	1.45742	3.68324	1	1	1	1	543	62.599	0	1
P31153	S-adenosylmethionine synthase isoform type-2 OS=Homo sapiens GN=MAT2A PE=1 SV=1	1.45593	5.31646	1	1	1	1	395	43.633	0	1
Q9Y620	DNA repair and recombination protein RAD54B OS=Homo sapiens GN=RAD54B PE=1 SV=1	1.45407	1.0989	1	1	1	1	910	102.901	1.83029	1
Q9NVP1	ATP-dependent RNA helicase DDX18 OS=Homo sapiens GN=DDX18 PE=1 SV=2	1.42713	1.49254	1	1	1	1	670	75.359	2.23194	1
O15427	Monocarboxylate transporter 4 OS=Homo sapiens GN=SLC16A3 PE=1 SV=1	1.41646	1.72043	1	1	1	1	465	49.437	0	1
P01876	Ig alpha-1 chain C region OS=Homo sapiens GN=IGHA1 PE=1 SV=2	1.38384	1.983	1	1	1	1	353	37.631	0	1
Q9UBC9	Small proline-rich protein 3 OS=Homo sapiens GN=SPRR3 PE=1 SV=2	1.37976	4.73373	1	1	1	1	169	18.142	1.66528	1
Q14152	Eukaryotic translation initiation factor 3 subunit A OS=Homo sapiens GN=EIF3A PE=1 SV=1	1.37059	0.940666	1	1	1	1	1382	166.468	0	1
Q8WVM8	Sec1 family domain-containing protein 1 OS=Homo sapiens GN=SCFD1 PE=1 SV=4	1.36785	2.64798	1	1	1	1	642	72.334	0	1
P82979	SAP domain-containing ribonucleoprotein OS=Homo sapiens GN=SARNP PE=1 SV=3	1.35223	9.04762	1	1	1	1	210	23.656	2.14019	1
Q15056	Eukaryotic translation initiation factor 4H OS=Homo sapiens GN=EIF4H PE=1 SV=5	1.34515	5.64516	1	1	1	1	248	27.368	0	1
Q96K17	Transcription factor BTF3 homolog 4 OS=Homo sapiens GN=BTF3L4 PE=1 SV=1	1.31426	10.1266	1	1	1	1	158	17.26	1.96691	1
B1ANS9	WD repeat-containing protein 64 OS=Homo sapiens GN=WDR64 PE=2 SV=1	1.31016	1.94265	1	1	1	1	1081	123.553	0	1
O95347	Structural maintenance of chromosomes protein 2 OS=Homo sapiens GN=SMC2 PE=1 SV=2	1.30954	1.25313	1	1	1	1	1197	135.572	0	1
Q9H0H5	Rac GTPase-activating protein 1 OS=Homo sapiens GN=RACGAP1 PE=1 SV=1	1.29414	2.8481	1	1	1	1	632	70.982	0	1
Q14114	Low-density lipoprotein receptor-related protein 8 OS=Homo sapiens GN=LRP8 PE=1 SV=4	1.28963	0.726895	1	1	1	1	963	105.565	0	1
Q8IZF0	Sodium leak channel non-selective protein OS=Homo sapiens GN=NALCN PE=1 SV=1	1.27173	0.402762	1	1	1	1	1738	200.201	0	1
Q15058	Kinesin-like protein KIF14 OS=Homo sapiens GN=KIF14 PE=1 SV=1	1.26432	0.546117	1	1	1	1	1648	186.375	0	1
P35542	Serum amyloid A-4 protein OS=Homo sapiens GN=SAA4 PE=1 SV=2	1.25845	6.15385	1	1	1	1	130	14.737	1.78664	1
Q9BYH8	NF-kappa-B inhibitor zeta OS=Homo sapiens GN=NFKBIZ PE=1 SV=1	1.24435	0.97493	1	1	1	1	718	78.012	0	1
P23526	Adenosylhomocysteinase OS=Homo sapiens GN=AHCY PE=1 SV=4	1.24435	1.85185	1	1	1	1	432	47.685	0	1
Q6P2P2	Putative protein arginine N-methyltransferase 9 OS=Homo sapiens GN=PRMT9 PE=2 SV=1	1.24185	0.946746	1	1	1	1	845	94.441	1.6796	1
Q92560	Ubiquitin carboxyl-terminal hydrolase BAP1 OS=Homo sapiens GN=BAP1 PE=1 SV=2	1.2276	1.09739	1	1	1	1	729	80.312	1.71638	1
P28072	Proteasome subunit beta type-6 OS=Homo sapiens GN=PSMB6 PE=1 SV=4	1.22156	4.60251	1	1	1	1	239	25.341	2.08418	1
P07305	Histone H1.0 OS=Homo sapiens GN=H1F0 PE=1 SV=3	1.21467	4.12371	1	1	1	1	194	20.85	1.64562	1
Q9UHX1	Poly(U)-binding-splicing factor PUF60 OS=Homo sapiens GN=PUF60 PE=1 SV=1	1.21446	2.86225	1	1	1	1	559	59.838	0	1
P27694	Replication protein A 70 kDa DNA-binding subunit OS=Homo sapiens GN=RPA1 PE=1 SV=2	1.20929	3.40909	1	1	1	1	616	68.095	2.01805	1
Q10471	Polypeptide N-acetylgalactosaminyltransferase 2 OS=Homo sapiens GN=GALNT2 PE=1 SV=1	1.20336	1.92644	1	1	1	1	571	64.691	0	1
Q9BXI9	Complement C1q tumor necrosis factor-related protein 6 OS=Homo sapiens GN=C1QTNF6 PE=1 SV=3	1.19464	6.17761	1	1	1	1	259	28.65	0	1
P02452	Collagen alpha-1(I) chain OS=Homo sapiens GN=COL1A1 PE=1 SV=5	1.18111	0.614754	1	1	1	1	1464	138.857	2.39719	1
Q96S55	ATPase WRNIP1 OS=Homo sapiens GN=WRNIP1 PE=1 SV=2	1.17731	1.20301	1	1	1	1	665	72.088	1.94402	1
P02743	Serum amyloid P-component OS=Homo sapiens GN=APCS PE=1 SV=2	1.17568	2.69058	1	1	1	1	223	25.371	0	1
Q8TCY9	Up-regulator of cell proliferation OS=Homo sapiens GN=URGCP PE=1 SV=2	1.16986	0.859291	1	1	1	1	931	104.921	0	1
Q5SSJ5	Heterochromatin protein 1-binding protein 3 OS=Homo sapiens GN=HP1BP3 PE=1 SV=1	1.15577	1.98915	1	1	1	1	553	61.169	0	1
Q8N1F7	Nuclear pore complex protein Nup93 OS=Homo sapiens GN=NUP93 PE=1 SV=2	1.13507	0.976801	1	1	1	1	819	93.43	1.61391	1
P08235	Mineralocorticoid receptor OS=Homo sapiens GN=NR3C2 PE=1 SV=1	1.12948	0.609756	1	1	1	1	984	106.999	0	1
P21399	Cytoplasmic aconitate hydratase OS=Homo sapiens GN=ACO1 PE=1 SV=3	1.1209	0.899888	1	1	1	1	889	98.337	1.84635	1
P14314	Glucosidase 2 subunit beta OS=Homo sapiens GN=PRKCSH PE=1 SV=2	1.11537	1.89394	1	1	1	1	528	59.388	0	1
Q16719	Kynureninase OS=Homo sapiens GN=KYNU PE=1 SV=1	1.10846	3.65591	1	1	1	1	465	52.318	0	1
Q9NP79	Vacuolar protein sorting-associated protein VTA1 homolog OS=Homo sapiens GN=VTA1 PE=1 SV=1	1.09958	7.81759	1	1	1	1	307	33.858	2.08055	1
Q52LR7	Enhancer of polycomb homolog 2 OS=Homo sapiens GN=EPC2 PE=1 SV=2	1.08986	1.6109	1	1	1	1	807	91.038	1.60368	1
P19447	TFIIH basal transcription factor complex helicase XPB subunit OS=Homo sapiens GN=ERCC3 PE=1 SV=1	1.07691	0.767263	1	1	1	1	782	89.221	0	1
Q8TCT9	Minor histocompatibility antigen H13 OS=Homo sapiens GN=HM13 PE=1 SV=1	1.07629	1.85676	1	1	1	1	377	41.462	0	1
Q9UL25	Ras-related protein Rab-21 OS=Homo sapiens GN=RAB21 PE=1 SV=3	1.07325	7.55556	1	1	1	1	225	24.332	1.68791	1
Q6PKG0	La-related protein 1 OS=Homo sapiens GN=LARP1 PE=1 SV=2	1.06545	1.18613	1	1	1	1	1096	123.434	0	1
Q10713	Mitochondrial-processing peptidase subunit alpha OS=Homo sapiens GN=PMPCA PE=1 SV=2	1.05675	3.61905	1	1	1	1	525	58.216	1.91495	1
Q9P0J0	NADH dehydrogenase [ubiquinone] 1 alpha subcomplex subunit 13 OS=Homo sapiens GN=NDUFA13 PE=1 SV=3	1.05046	11.1111	1	1	1	1	144	16.688	2.02164	1
Q96ER9	Coiled-coil domain-containing protein 51 OS=Homo sapiens GN=CCDC51 PE=1 SV=2	1.04369	8.51582	1	1	1	1	411	45.783	0	1
Q68DQ2	Very large A-kinase anchor protein OS=Homo sapiens GN=CRYBG3 PE=1 SV=3	1.04182	0.505051	1	1	1	1	2970	330.427	2.07944	1
Q6VAB6	Kinase suppressor of Ras 2 OS=Homo sapiens GN=KSR2 PE=1 SV=2	1.03607	0.842105	1	1	1	1	950	107.564	2.22402	1
Q9H7D7	WD repeat-containing protein 26 OS=Homo sapiens GN=WDR26 PE=1 SV=3	1.03283	1.51286	1	1	1	1	661	72.079	0	1
O00461	Golgi integral membrane protein 4 OS=Homo sapiens GN=GOLIM4 PE=1 SV=1	1.03166	2.44253	1	1	1	1	696	81.831	0	1
Q13356	Peptidyl-prolyl cis-trans isomerase-like 2 OS=Homo sapiens GN=PPIL2 PE=1 SV=1	1.02984	2.5	1	1	1	1	520	58.787	0	1
Q6NYC8	Phostensin OS=Homo sapiens GN=PPP1R18 PE=1 SV=1	1.01737	0.978793	1	1	1	1	613	67.902	0	1
Q6NUN9	Zinc finger protein 746 OS=Homo sapiens GN=ZNF746 PE=1 SV=1	1.01457	1.08696	1	1	1	1	644	69.092	0	1
P16591	Tyrosine-protein kinase Fer OS=Homo sapiens GN=FER PE=1 SV=2	1.01341	0.973236	1	1	1	1	822	94.578	1.64472	1
P02008	Hemoglobin subunit zeta OS=Homo sapiens GN=HBZ PE=1 SV=2	1.00984	4.92958	1	1	1	1	142	15.627	2.12247	1
Q13627	Dual specificity tyrosine-phosphorylation-regulated kinase 1A OS=Homo sapiens GN=DYRK1A PE=1 SV=2	1.00731	0.917431	1	1	1	1	763	85.53	0	1
O75342	Arachidonate 12-lipoxygenase, 12R-type OS=Homo sapiens GN=ALOX12B PE=1 SV=1	1	0.85592	1	1	1	1	701	80.304	0	1
Q5VVW2	GTPase-activating Rap/Ran-GAP domain-like protein 3 OS=Homo sapiens GN=GARNL3 PE=2 SV=2	0.988853	0.5923	1	1	1	1	1013	112.782	0	1
P06727	Apolipoprotein A-IV OS=Homo sapiens GN=APOA4 PE=1 SV=3	0.985479	2.0202	1	1	1	1	396	45.371	0	1
Q6ZMI0	Protein phosphatase 1 regulatory subunit 21 OS=Homo sapiens GN=PPP1R21 PE=1 SV=1	0.983384	1.15385	1	1	1	1	780	88.26	1.60951	1
O95487	Protein transport protein Sec24B OS=Homo sapiens GN=SEC24B PE=1 SV=2	0.980884	1.57729	1	1	1	1	1268	137.331	0	1
Q9NRL2	Bromodomain adjacent to zinc finger domain protein 1A OS=Homo sapiens GN=BAZ1A PE=1 SV=2	0.978397	0.578406	1	1	1	1	1556	178.592	0	1
Q8WUA2	Peptidyl-prolyl cis-trans isomerase-like 4 OS=Homo sapiens GN=PPIL4 PE=1 SV=1	0.971429	4.26829	1	1	1	1	492	57.189	1.76491	1
Q8N815	Cyclin N-terminal domain-containing protein 1 OS=Homo sapiens GN=CNTD1 PE=2 SV=2	0.968996	5.75758	1	1	1	1	330	36.897	0	1
Q01433	AMP deaminase 2 OS=Homo sapiens GN=AMPD2 PE=1 SV=2	0.963371	0.682594	1	1	1	1	879	100.624	0	1
P55039	Developmentally-regulated GTP-binding protein 2 OS=Homo sapiens GN=DRG2 PE=1 SV=1	0.957031	4.67033	1	1	1	1	364	40.72	0	1
Q05469	Hormone-sensitive lipase OS=Homo sapiens GN=LIPE PE=1 SV=4	0.952336	0.743494	1	1	1	1	1076	116.525	0	1
P04179	Superoxide dismutase [Mn], mitochondrial OS=Homo sapiens GN=SOD2 PE=1 SV=2	0.942714	6.75676	1	1	1	1	222	24.707	0	1
P61927	60S ribosomal protein L37 OS=Homo sapiens GN=RPL37 PE=1 SV=2	0.939302	6.18557	1	1	1	1	97	11.071	0	1
Q13190	Syntaxin-5 OS=Homo sapiens GN=STX5 PE=1 SV=2	0.938171	1.69014	1	1	1	1	355	39.648	0	1
O42043	Endogenous retrovirus group K member 18 Env polyprotein OS=Homo sapiens GN=ERVK-18 PE=1 SV=2	0.922269	3.39286	1	1	1	1	560	63.63	0	1
Q6IN85	Serine/threonine-protein phosphatase 4 regulatory subunit 3A OS=Homo sapiens GN=PPP4R3A PE=1 SV=1	0.917933	1.08043	1	1	1	1	833	95.308	0	1
P54727	UV excision repair protein RAD23 homolog B OS=Homo sapiens GN=RAD23B PE=1 SV=1	0.916856	1.46699	1	1	1	1	409	43.145	0	1
Q9NTZ6	RNA-binding protein 12 OS=Homo sapiens GN=RBM12 PE=1 SV=1	0.913284	0.965665	1	1	1	1	932	97.333	0	1
Q9BXR6	Complement factor H-related protein 5 OS=Homo sapiens GN=CFHR5 PE=1 SV=1	0.911864	1.05448	1	1	1	1	569	64.377	0	1
Q9UG63	ATP-binding cassette sub-family F member 2 OS=Homo sapiens GN=ABCF2 PE=1 SV=2	0.909742	2.24719	1	1	1	1	623	71.245	0	1
Q05086	Ubiquitin-protein ligase E3A OS=Homo sapiens GN=UBE3A PE=1 SV=4	0.902396	0.685714	1	1	1	1	875	100.623	1.68166	1
O43172	U4/U6 small nuclear ribonucleoprotein Prp4 OS=Homo sapiens GN=PRPF4 PE=1 SV=2	0.892112	3.63985	1	1	1	1	522	58.412	0	1
O00237	E3 ubiquitin-protein ligase RNF103 OS=Homo sapiens GN=RNF103 PE=1 SV=1	0.888401	3.50365	1	1	1	1	685	79.353	0	1
Q8TAF3	WD repeat-containing protein 48 OS=Homo sapiens GN=WDR48 PE=1 SV=1	0.886725	3.39734	1	1	1	1	677	76.162	0	1
Q14624	Inter-alpha-trypsin inhibitor heavy chain H4 OS=Homo sapiens GN=ITIH4 PE=1 SV=4	0.884389	1.07527	1	1	1	1	930	103.293	0	1
Q8NEX9	Short-chain dehydrogenase/reductase family 9C member 7 OS=Homo sapiens GN=SDR9C7 PE=1 SV=1	0.883392	3.51438	1	1	1	1	313	35.24	0	1
P82673	28S ribosomal protein S35, mitochondrial OS=Homo sapiens GN=MRPS35 PE=1 SV=1	0.879426	5.88235	1	1	1	1	323	36.821	0	1
Q9BYU1	Pre-B-cell leukemia transcription factor 4 OS=Homo sapiens GN=PBX4 PE=1 SV=2	0.873219	2.40642	1	1	1	1	374	40.829	0	1
Q8TAG9	Exocyst complex component 6 OS=Homo sapiens GN=EXOC6 PE=1 SV=3	0.864549	0.995025	1	1	1	1	804	93.663	0	1
H7BZ55	Putative ciliary rootlet coiled-coil protein 2 OS=Homo sapiens GN=CROCC2 PE=5 SV=3	0.855426	0.362538	1	1	1	1	1655	185.76	0	1
Q9P2B4	CTTNBP2 N-terminal-like protein OS=Homo sapiens GN=CTTNBP2NL PE=1 SV=2	0.855115	0.938967	1	1	1	1	639	70.115	0	1
O00541	Pescadillo homolog OS=Homo sapiens GN=PES1 PE=1 SV=1	0.852633	2.72109	1	1	1	1	588	67.96	0	1
Q93073	Selenocysteine insertion sequence-binding protein 2-like OS=Homo sapiens GN=SECISBP2L PE=1 SV=3	0.852015	0.635786	1	1	1	1	1101	121.7	0	1
P08621	U1 small nuclear ribonucleoprotein 70 kDa OS=Homo sapiens GN=SNRNP70 PE=1 SV=2	0.851397	1.60183	1	1	1	1	437	51.526	0	1
P38919	Eukaryotic initiation factor 4A-III OS=Homo sapiens GN=EIF4A3 PE=1 SV=4	0.849244	2.43309	1	1	1	1	411	46.841	1.60954	1
Q99497	Protein deglycase DJ-1 OS=Homo sapiens GN=PARK7 PE=1 SV=2	0.844968	3.7037	1	1	1	1	189	19.878	0	1
P02765	Alpha-2-HS-glycoprotein OS=Homo sapiens GN=AHSG PE=1 SV=1	0.834162	1.90736	1	1	1	1	367	39.3	2.5586	1
P56715	Oxygen-regulated protein 1 OS=Homo sapiens GN=RP1 PE=1 SV=1	0.819301	0.371058	1	1	1	1	2156	240.511	0	1
P57078	Receptor-interacting serine/threonine-protein kinase 4 OS=Homo sapiens GN=RIPK4 PE=1 SV=1	0.81673	0.721154	1	1	1	1	832	91.553	0	1
O96005	Cleft lip and palate transmembrane protein 1 OS=Homo sapiens GN=CLPTM1 PE=1 SV=1	0.811072	1.04634	1	1	1	1	669	76.048	0	1
Q07002	Cyclin-dependent kinase 18 OS=Homo sapiens GN=CDK18 PE=1 SV=3	0.802719	2.11864	1	1	1	1	472	54.146	1.63619	1
Q9H6S0	Probable ATP-dependent RNA helicase YTHDC2 OS=Homo sapiens GN=YTHDC2 PE=1 SV=2	0.801068	0.699301	1	1	1	1	1430	160.147	0	1
Q14671	Pumilio homolog 1 OS=Homo sapiens GN=PUM1 PE=1 SV=3	0.801068	0.505902	1	1	1	1	1186	126.395	0	1
P11279	Lysosome-associated membrane glycoprotein 1 OS=Homo sapiens GN=LAMP1 PE=1 SV=3	0.799971	1.67866	1	1	1	1	417	44.854	0	1
P14210	Hepatocyte growth factor OS=Homo sapiens GN=HGF PE=1 SV=2	0.790217	1.0989	1	1	1	1	728	83.079	0	1
P08473	Neprilysin OS=Homo sapiens GN=MME PE=1 SV=2	0.78199	1.46667	1	1	1	1	750	85.46	0	1
Q96EN8	Molybdenum cofactor sulfurase OS=Homo sapiens GN=MOCOS PE=1 SV=2	0.773916	0.675676	1	1	1	1	888	98.058	0	1
Q9H078	Caseinolytic peptidase B protein homolog OS=Homo sapiens GN=CLPB PE=1 SV=1	0.771343	0.848656	1	1	1	1	707	78.68	0	1
Q9NQ38	Serine protease inhibitor Kazal-type 5 OS=Homo sapiens GN=SPINK5 PE=1 SV=2	0.77083	1.03383	1	1	1	1	1064	120.637	0	1
Q15283	Ras GTPase-activating protein 2 OS=Homo sapiens GN=RASA2 PE=1 SV=3	0.76853	1.76471	1	1	1	1	850	96.553	0	1
Q9NU22	Midasin OS=Homo sapiens GN=MDN1 PE=1 SV=2	0.76523	0.142959	1	1	1	1	5596	632.42	0	1
O94823	Probable phospholipid-transporting ATPase VB OS=Homo sapiens GN=ATP10B PE=2 SV=2	0.759451	0.54757	1	1	1	1	1461	165.284	0	1
Q14966	Zinc finger protein 638 OS=Homo sapiens GN=ZNF638 PE=1 SV=2	0.741842	1.01112	1	1	1	1	1978	220.488	0	1
Q8IWU6	Extracellular sulfatase Sulf-1 OS=Homo sapiens GN=SULF1 PE=1 SV=1	0.741363	0.803674	1	1	1	1	871	100.962	0	1
Q07075	Glutamyl aminopeptidase OS=Homo sapiens GN=ENPEP PE=1 SV=3	0.737549	0.626959	1	1	1	1	957	109.176	0	1
P06753	Tropomyosin alpha-3 chain OS=Homo sapiens GN=TPM3 PE=1 SV=2	0.736838	2.10526	1	1	1	1	285	32.93	0	1
